# Supplementary material for: Sustainability benefits of transitioning from current diets to plant-based alternatives or whole-food diets in Sweden
Source: Nat Commun. 2024 Feb 1;15:951. doi: 10.1038/s41467-024-45328-6 (PMC10831109; doi:10.1038/s41467-024-45328-6)
Supplement: Supplementary file 4 — Supplementary Data [file 41467_2024_45328_MOESM4_ESM.xlsx]

## Sheet: Title Sheet
Sustainability benefits of transitioning from current diets to plant-based alternatives or whole-food diets in Sweden
Legend
Tab #	Title	Description
1	Dietary Scenarios	Detailed overview on the dietary scenarios on a kcal and mass basis
2	Product Database	All product data input into the calculation including environmental impact, nutritional values, price data and source name of the food product data
3	RDAs	Overview of the Recommended Dietary Allowances by the Nordic Nutrition Recommendations that have been used to assess the relative nutritional adequacy of the dietary scenarios
4	Results Nutr.Performance	Detailed results displaying the proportional contribution of the respective food groups to macro-and micro nutrient content of the dietary scenarios.Results are displayed on both a mass and energy functional unit
5	Results Env. Impact	Detailed results displaying the proportional contribution of the respective food groups to the environmental impact of the dietary scenarios using both a mass and energy based functional unit
6	Results Price	Detailed results displaying the proportional contribution of the respective food groups to the daily food expenditure of the dietary scenarios. Results are displayed on both a mass and energy functional unit

## Sheet: Dietary Scenarios
Supplementary Data 1. Consumption of the different food items in the different dietary scenarios based on two functional units
Functional Unit: Mass Basis									Functional Unit: Energy Basis
Food Category	Food Item	BAU.mass	VGNPBA.mass	VGNWhole.mass	VGTPBA.mass	VGTWhole.mass	FLXPBA.mass	FLXWhole.mass	BAU.energy	VGNPBA.energy	VGNWhole.energy	VGTPBA.energy	VGTWhole.energy	FLXPBA.energy	FLXWhole.energy
Dairy_Eggs	Milk	243.1	0	0	243.1	243.1	121.5	121.5	158.015	0	0	158.015	158.015	79.0075	79.0075
Dairy_Eggs	Fermented_milk	68.8	0	0	68.8	68.8	34.4	34.4	44.032	0	0	44.032	44.032	22.016	22.016
Dairy_Eggs	Cream	22.4	0	0	22.4	22.4	11.2	11.2	35.616	0	0	35.616	35.616	17.808	17.808
Dairy_Eggs	Hard_cheese	34.6	0	0	34.6	34.6	17.3	17.3	121.792	0	0	121.792	121.792	60.896	60.896
Dairy_Eggs	Processed_cheese	2.5	0	0	2.5	2.5	1.3	1.3	5.2	0	0	5.2	5.2	2.6	2.6
Dairy_Eggs	Cheese_others	10.2	0	0	10.2	10.2	5.1	5.1	27.846	0	0	27.846	27.846	13.923	13.923
Dairy_Eggs	Eggs_raw	30.4	0	0	30.4	30.4	15.2	15.2	42.256	0	0	42.256	42.256	21.128	21.128
Dairy_Eggs	Butter	6.5	0	0	6.5	6.5	3.25	3.25	47.0925	0	0	47.0925	47.0925	23.5463	23.5463
Fruits	Oranges_tangerines_clementins_etc	31.8	31.8	63.6	31.8	31.8	31.8	47.7	16.854	16.854	33.708	16.854	16.854	16.854	25.281
Fruits	Grapes	5	5	10	5	5	5	7.5	3.5	3.5	7	3.5	3.5	3.5	5.25
Fruits	Apples_and_Pears_fresh	26.2	26.2	52.4	26.2	26.2	26.2	39.3	12.707	12.707	25.414	12.707	12.707	12.707	19.0605
Fruits	Cherries_peaches_plums_and_other_fresh_stone_fruits	6.5	6.5	13	6.5	6.5	6.5	9.75	3.64	3.64	7.28	3.64	3.64	3.64	5.46
Fruits	Bananas_Melon_and_other_fruits	56.7	56.7	113.4	56.7	56.7	56.7	85.05	30.3345	30.3345	60.669	30.3345	30.3345	30.3345	45.5018
Fruits	Berries_fresh	8	8	16	8	8	8	12	4.04	4.04	8.08	4.04	4.04	4.04	6.06
Fruits	Strawberries_raspberries_black_currant_blueberries_lingonberries_and_other_berries_chilled	3.1	3.1	6.2	3.1	3.1	3.1	4.65	1.798	1.798	3.596	1.798	1.798	1.798	2.697
Fruits	Raisins_figs_dates_and_other_dried_fruits	2.6	2.6	5.2	2.6	2.6	2.6	3.9	7.163	7.163	14.326	7.163	7.163	7.163	10.7445
Fruits	Fruits_and_berries_prepared_in_canns_or_in_other_packaging	8.5	8.5	17	8.5	8.5	8.5	12.75	6.545	6.545	13.09	6.545	6.545	6.545	9.8175
Fruits	Jam_marmalades_mashed_fruits_and_jellies_cooked	14.2	14.2	14.2	14.2	14.2	14.2	14.2	25.702	25.702	25.702	25.702	25.702	25.702	25.702
Grains	Wheat_flour	13.6	13.6	13.6	13.6	13.6	13.6	13.6	47.6	47.6	47.6	47.6	47.6	47.6	47.6
Grains	Rye_flour	0.2	0.2	0.2	0.2	0.2	0.2	0.2	0.65	0.65	0.65	0.65	0.65	0.65	0.65
Grains	Mixed_flour_from_wheat_and_rye	0.6	0.6	0.6	0.6	0.6	0.6	0.6	2.1	2.1	2.1	2.1	2.1	2.1	2.1
Grains	Rice_cereal	13.1	13.1	13.1	13.1	13.1	13.1	13.1	47.291	47.291	47.291	47.291	47.291	47.291	47.291
Grains	Oats	8.4	8.4	8.4	8.4	8.4	8.4	8.4	29.904	29.904	29.904	29.904	29.904	29.904	29.904
Grains	Pasta	19.7	19.7	19.7	19.7	19.7	19.7	19.7	69.4425	69.4425	69.4425	69.4425	69.4425	69.4425	69.4425
Grains	Corn_flakes_roasted_rice_cheese_doodles_popcorn	5.1	5.1	5.1	5.1	5.1	5.1	5.1	19.533	19.533	19.533	19.533	19.533	19.533	19.533
Grains	Crispbread_and_flatbread	6.4	6.4	6.4	6.4	6.4	6.4	6.4	22.592	22.592	22.592	22.592	22.592	22.592	22.592
Grains	Softbread	102.8	102.8	102.8	102.8	102.8	102.8	102.8	267.794	267.794	267.794	267.794	267.794	267.794	267.794
Grains	Cous_Cous_Bulgur_Steamed_wholegrain_matvete	0	0	100	0	50	0	50	0	0	50	0	0	0	50
Legumes_Nuts	Almonds_and_nuts_fresh_and_processed	7.9	7.9	50	7.9	27	7.9	25	47.795	47.795	290	47.795	145.795	47.795	150
Legumes_Nuts	Legumes_beans_dried	0	0	100	0	100	0	75	0	0	172	0	172	0	100
Legumes_Nuts	Soyfoods	0	0	50	0	50	0	25	0	0	112	0	112	0	100
Meats	Beef_including_veal_fresh_and_frozen	28.3	0	0	0	0	14.15	14.15	35.5165	0	0	0	0	17.7583	17.7583
Meats	Mutton_fresh_and_frozen	3.2	0	0	0	0	1.6	1.6	4.848	0	0	0	0	2.424	2.424
Meats	Pork_fresh_and_frozen	32	0	0	0	0	16	16	49.6	0	0	0	0	24.8	24.8
Meats	Poultry_meat_fresh_and_frozen	50.7	0	0	0	0	25.35	25.35	84.669	0	0	0	0	42.3345	42.3345
Meats	Game_meat	5	0	0	0	0	2.5	2.5	5.6	0	0	0	0	2.8	2.8
Meats	Edible_offal	1.4	0	0	0	0	0.7	0.7	1.792	0	0	0	0	0.896	0.896
Meats	Processed_frozen_meat	24	0	0	0	0	12	12	45.6	0	0	0	0	22.8	22.8
Meats	Cured_meats_and_provisions_unmixed	11	0	0	0	0	5.5	5.5	20.35	0	0	0	0	10.175	10.175
Meats	Cured_meats_and_provisions_mixed	32	0	0	0	0	16	16	80.64	0	0	0	0	40.32	40.32
Meats	Canned_meat	2.2	0	0	0	0	1.1	1.1	4.796	0	0	0	0	2.398	2.398
Snacks	Potato_crisps	5.1	5.1	5.1	5.1	5.1	5.1	5.1	23.511	23.511	23.511	23.511	23.511	23.511	23.511
Snacks	Biscuits	12.3	0	0	12.3	12.3	6.15	12.3	58.548	0	0	58.548	58.548	29.274	58.548
Snacks	Buns_Pastries	29.6	0	0	29.6	29.6	14.8	29.6	113.516	0	0	113.516	113.516	56.758	113.516
Snacks	Chocolate_and_confectionary	39.5	0	0	39.5	39.5	19.75	39.5	189.403	0	0	189.403	189.403	94.7013	189.403
Snacks	Ice_cream	24	0	0	24	24	12	24	47.76	0	0	47.76	47.76	23.88	47.76
Other	Coffee_roasted_powder	19.9	19.9	19.9	19.9	19.9	19.9	19.9	4.5	4.5	4.5	4.5	4.5	4.5	4.5
Other	Squash_drink	45.1	45.1	45.1	45.1	45.1	45.1	45.1	40	40	40	40	40	40	40
Other	Soft_drinks	245.9	245.9	245.9	245.9	245.9	245.9	245.9	39	39	39	39	39	39	39
Other	Honey	2.1	0	0	2.1	2.1	2.1	2.1	6.972	0	0	6.972	6.972	6.972	6.972
Other	Sugar_and_sugar_based_products	12.3	14.4	14.4	12.3	12.3	12.3	12.3	46.8015	53.774	53.774	46.8015	46.8015	46.8015	46.8015
Other	Salt	2.5	2.5	2.5	2.5	2.5	2.5	2.5	0	0	0	0	0	0	0
PB_Dairy	Plantbased_dairy_Alt	0	243.1	0	0	0	121.55	0	0	158.015	0	0	0	79.0075	0
PB_Dairy	Plantbased_yoghurt_Alt	0	68.8	0	0	0	34.4	0	0	44.032	0	0	0	22.016	0
PB_Dairy	Plantbased_cheese_Alt	0	47.3	0	0	0	23.65	0	0	154.838	0	0	0	77.419	0
PB_Dairy	Plantbased_cream_Alt	0	22.4	0	0	0	11.2	0	0	35.616	0	0	0	17.808	0
PB_Meat	Plantbased_meat_Alt	0	220.2	0	189.8	0	110.1	0	0	375.668	0	333.411	0	187.834	0
PB_Seafood	Plantbased_seafood_Alt	0	29.4	0	29.4	0	14.7	0	0	48.363	0	48.363	0	24.1815	0
PB_Snacks	Plantbased_icecream_Alt	0	24	24	0	0	12	0	0	47.76	47.76	0	0	23.88	0
PB_Snacks	Plantbased_buns_and_pastries_Alt	0	29.6	29.6	0	0	14.8	0	0	113.516	113.516	0	0	56.758	0
PB_Snacks	Plantbased_chocolate_and_confectionary_Alt	0	39.5	39.5	0	0	19.75	0	0	189.403	189.403	0	0	94.7013	0
PB_Snacks	Plantbased_biscuits_Alt	0	12.3	12.3	0	0	6.15	0	0	58.548	58.548	0	0	29.274	0
Plant_Fats	Cooking_margarine	15.8	22.3	22.3	15.8	15.8	15.8	15.8	111.706	158.799	158.799	111.706	111.706	135.252	111.706
Plant_Fats	Low_fat_margarine	10.7	10.7	10.7	10.7	10.7	10.7	10.7	39.376	39.376	39.376	39.376	39.376	39.376	39.376
Plant_Fats	Cooking_oil	5	5	15	5	5	5	5	44.2	44.2	144.2	44.2	44.2	44.2	55
Potatoes	Potatoes	105.4	105.4	105.4	105.4	105.4	105.4	105.4	85.374	85.374	85.374	85.374	85.374	85.374	85.374
Seafood	Fish_crustaceans_and_molluscs	29.4	0	0	0	0	14.7	14.7	48.363	0	0	0	0	24.1815	24.1815
Vegetables	Carrots	21.3	21.3	42.6	21.3	21.3	21.3	31.95	7.668	7.668	15.336	7.668	7.668	7.668	11.502
Vegetables	Other_root_vegetables	3.7	3.7	7.4	3.7	3.7	3.7	5.55	1.887	1.887	3.774	1.887	1.887	1.887	2.8305
Vegetables	Cucumbers	13.8	13.8	27.6	13.8	13.8	13.8	20.7	1.794	1.794	3.588	1.794	1.794	1.794	2.691
Vegetables	Onion	18	18	36	18	18	18	27	7.02	7.02	14.04	7.02	7.02	7.02	10.53
Vegetables	Leek	1.8	1.8	3.6	1.8	1.8	1.8	2.7	0.54	0.54	1.08	0.54	0.54	0.54	0.81
Vegetables	Cauliflower	3.3	3.3	6.6	3.3	3.3	3.3	4.95	0.792	0.792	1.584	0.792	0.792	0.792	1.188
Vegetables	Cabbages	10.5	10.5	21	10.5	10.5	10.5	15.75	3.7275	3.7275	7.455	3.7275	3.7275	3.7275	5.59125
Vegetables	Lettuce	12.9	12.9	25.8	12.9	12.9	12.9	19.35	1.935	1.935	3.87	1.935	1.935	1.935	2.9025
Vegetables	Tomatoes	20.4	20.4	40.8	20.4	20.4	20.4	30.6	4.386	4.386	8.772	4.386	4.386	4.386	6.579
Vegetables	Other_vegetables	20.4	20.4	40.8	20.4	20.4	20.4	30.6	5.916	5.916	11.832	5.916	5.916	5.916	8.874
Vegetables	Canned_and_prepared_vegetables	38.4	38.4	76.8	38.4	38.4	38.4	57.6	15.936	15.936	31.872	15.936	15.936	15.936	23.904

## Sheet: Product Database
Supplementary Data 2. Product Database
Input units are presented per gramm of the respective food item
#	Food Category	Food Item	Energy_kcal	Energy_kJ	Fat_total_g	Protein_g	Fibre_g	Ash_g	Sugar_total_g	Monosaccharides_g	Disaccharides_g	Wholegrain_total_g	Saturated_fatty_acids_g	Monounsaturated_fatty_acids_g	Polyunsaturated_fatty_acids_g	Cholesterol_mg	Beta_carotene_ug	Vitamin_D_ug	Vitamin_E_mg	Vitamin_K_ug	Thiamin_mg	Riboflavin_mg	Niacin_mg	Vitamin_B_6_mg	Folate_ug	Vitamin_B_12_ug	Vitamin_C_mg	Phosphorus_mg	Iodide_ug	Iron_mg	Calcium_mg	Potassium_mg	Magnesium_mg	Sodium_mg	Salt_g	Selenium_ug	Zinc_mg	GHGs	Land_Use	Water_Use	Price_Median	Price_Q25	Price_Q75	Price_Max	Price_Min
1	Dairy_Eggs	Butter	7.245	30.305	0.818	0.0045	0	0.012	0.004	0	0.004	0	0.458	0.227	0.0545	2.18	3.69	0.0403	0.043	0.307	5e-05	1e-04	1e-04	0	0.015	0	0	0.12	0.0255	0.001	0.075	0	0.01	5.4	0.0135	0	0	0.01266705193	0.0209324891	0.000181845	0.093	0.087	0.0978	0.134	0.042
2	Dairy_Eggs	Cheese_others	2.73	11.44	0.219	0.11	0	0.02	0.017	0	0.016	0	0.142	0.049	0.007	0.598	0.4	0.001	0.005	0.025	3e-04	0.0025	0.0025	6e-04	0.209	0.0055	0	2.22	0.12	0.001	2.3	1.14	0.14	4.45	0.011	0.04	0.04	0.01046404578	0.01649709888	0.005891944	0.1512	0.1512	0.1512	0.1512	0.1512
3	Dairy_Eggs	Cream	1.59	6.645	0.1411	0.03	0	0.007	0.033	0	0.031	0	0.0915	0.033	0.003	0.4015	1.005	0.00085	0.0035	0.072	4e-04	0.0013	0.0013	4e-04	0.109	0.00345	0	0.805	0.088	0.001	1.02	1.435	0.1	0.365	0.001	0.015	0.015	0.006469371749	0.01063642739	0.053093679	0.0543	0.04365	0.0596275	0.1045	0.0289
4	Dairy_Eggs	Eggs_raw	1.39	5.835	0.09925	0.1235	0	0.0085	0.004	0.004	0	0	0.0275	0.04	0.015	3.6455	0.005	0.03635	0.0575	0.2795	0.00075	0.00455	0.00455	0.001	0.847	0.0182	0	1.87	0.4415	0.0185	0.53	1.345	0.115	1.41	0.0035	0.249	0.249	0.002526441574	0.004749054055	0.055578915	0.060665	0.0585825	0.0627475	0.06483	0.0565
5	Dairy_Eggs	Fermented_milk	0.64	2.66	0.02	0.035	0	0.007	0.069	0.009	0.048	0	0.009	0.003	0	0.067	0.14	0.001	0.001	0.0065	4e-04	0.0016	0.0016	4e-04	0.138	0.0027	0	0.94	0.104	0	1.08	1.52	0.12	0.38	0.001	0.011	0.011	0.001538219779	0.002127285477	0.028241318	0.0192	0.015525	0.0245	0.045	0.0119
6	Dairy_Eggs	Hard_cheese	3.52	14.73	0.27	0.262	0	0.04	0	0	0	0	0.175	0.062	0.008	0.697	1.06	0.0012	0.007	0.0305	3e-04	0.0032	0.0032	5e-04	0.28	0.0175	0	5.3	0.144	0.001	7.7	0.91	0.32	4.3	0.011	0.091	0.091	0.01256486777	0.01999648349	0.034510891	0.115	0.0999	0.139	0.3912	0.0799
7	Dairy_Eggs	Milk	0.65	2.725	0.0225	0.036	0	0.008	0.049	0	0.049	0	0.015	0.0055	5e-04	0.1195	0.125	0.0053	5e-04	0.004	5e-04	0.0015	0.0015	5e-04	0.1275	0.00485	0.003	1.045	0.117	0	1.23	1.65	0.12	0.41	0.001	0.018	0.018	0.00136935455	0.002127285477	0.005648264	0.0125	0.012	0.0151	0.023	0.0115
8	Dairy_Eggs	Processed_cheese	2.08	8.71	0.155	0.169	0	0.044	0.002	0	0.002	0	0.085	0.04	0.005	0.5	0.33	7e-04	0.003	0.051	7e-04	0.0023	0.0023	6e-04	0.07	0.004	0	7.4	0.07	0.002	5.1	0.9	0.26	9.3	0.023	0.01	0.01	0.008363223794	0.01299771427	0.043802285	0.125875	0.095515	0.152	0.1912	0.0725
9	Fruits	Apples_and_Pears_fresh	0.485	2.03	5e-04	0	0.0225	0.0025	0.104	0.071	0.032	0	0	0	0	0	0.19	0	0.003	0.036	1e-04	1e-04	1e-04	4e-04	0.0275	0	0.0495	0.075	0	0.001	0.035	0.65	0.04	0	0	0	0	0.000384484069	0.000530754375	0.191320105	0.0299	0.0254	0.0299	0.0349	0.0139
10	Fruits	Bananas_Melon_and_other_fruits	0.535	2.245	0.0025	0.0065	0.0165	0.0055	0.085	0.062	0.01	0	5e-04	0	0	0	0.49	0	0.0025	0.007	0.00035	2e-04	2e-04	0.00095	0.155	0	0.3	0.145	0.004	0.002	0.085	2.275	0.11	0.025	0	0	0	0.000932889784	0.000536624448	0.0507170703333333	0.0467	0.0383325	0.0700275	0.0716	0.0199
11	Fruits	Berries_fresh	0.505	2.12	0.004	0.0095	0.034	0.0045	0.0745	0.0705	0.0025	0	0	0	0.002	0	0.51	0	0.009	0.125	4e-04	5e-04	5e-04	0.00065	0.19	0	0.3115	0.26	0.01	0.007	0.255	1.72	0.135	0.015	0	0	0	0.000747469583333333	0.00193249748933333	0.05071707	0.16633	0.129	0.1832	0.2792	0.0938
12	Fruits	Cherries_peaches_plums_and_other_fresh_stone_fruits	0.56	2.35	0.001	0.009	0.019	0.005	0.083	0.031	0.044	0	0	0	0	0	4.2	0	0.009	0.042	2e-04	3e-04	3e-04	5e-04	0.097	0	0.1	0.18	0.003	0.003	0.14	2.2	0.09	0.01	0	0.002	0.002	0.000481985308	0.000686832368	0.087259604	0.0489	0.0479	0.0778	0.158	0.03488
13	Fruits	Fruits_and_berries_prepared_in_canns_or_in_other_packaging	0.77	3.22	0.001	0.004	0.015	0.002	0.159	0.062	0.085	0	0	0	0	0	1	0	0.002	0	2e-04	2e-04	2e-04	3e-04	0.025	0	0.035	0.1	0.0095	0.003	0.09	1	0.07	0.04	0	0.002	0.002	0.000644706586	0.000940481278	0.064288121	0.06401	0.061335	0.10418	0.11872	0.04677
14	Fruits	Grapes	0.7	2.91	0.0015	0.006	0.013	0.005	0.161	0.161	0	0	0.001	0	0	0	0.07	0	0.002	0.146	7e-04	1e-04	1e-04	4e-04	0.06	0	0.025	0.19	0.01	0.002	0.1	2.15	0.07	0.01	0	0	0	0.000650407386	0.001362614296	1.903772766	0.0638	0.0638	0.0668	0.0698	0.0638
15	Fruits	Jam_marmalades_mashed_fruits_and_jellies_cooked	1.81	7.57	0.001	0.003	0.01	0.002	0.416	0.243	0.169	0	0	0	0	0	0.3	0	0.001	0.018	1e-04	2e-04	2e-04	0	0.02	0	0.003	0.1	0	0.003	0.1	0.65	0.04	0.2	0.001	0	0	0.001224237806	0.002469865747	0.115500232	0.06333	0.044535	0.0781675	0.11975	0.0298
16	Fruits	Oranges_tangerines_clementins_etc	0.53	2.23	0.003	0.008	0.015	0.005	0.082	0.042	0.034	0	0	0	0.001	0	0.28	0	0.003	0	7e-04	3e-04	3e-04	6e-04	0.2	0	0.42	0.17	0.0075	0.002	0.24	1.3	0.09	0.01	0	0	0	0.000728614353	0.000675982641	0.189760115	0.0378	0.0299	0.07117	0.169	0.0199
17	Fruits	Raisins_figs_dates_and_other_dried_fruits	2.755	11.535	0.006	0.032	0.0785	0.0245	0.4835	0.36	0.0705	0	0.001	0.001	0.002	0	1.68	0	0.0035	0.076	0.00035	0.0012	0.0012	0.00115	0.0755	0	0.035	0.745	0.0215	0.02	0.56	7.885	0.475	0.13	0	0.005	0.005	0.001911262896	0.003947160881	0.096656221	0.085595	0.06775	0.12325	0.1845	0.05238
18	Fruits	Strawberries_raspberries_black_currant_blueberries_lingonberries_and_other_berries_chilled	0.58	2.44	0.003	0.007	0.031	0.003	0.115	0.045	0.015	0	0	0	0.001	0	0.18	0	0.001	0.129	3e-04	5e-04	5e-04	6e-04	0.26	0	0.16	0.2	0.01	0.005	0.2	1.18	0.15	0.01	0	0	0	0.000747469583	0.001932497489	0.324992552	0.08295	0.0699	0.11511	0.198	0.0329
19	Grains	Corn_flakes_roasted_rice_cheese_doodles_popcorn	3.83	16.03	0.0437	0.086	0.077	0.017	0.11	0.014	0.064	0.59	0.008	0.009	0.013	0	0.06	0	0.009	0.027	0.0027	9e-04	9e-04	0.0026	0.356	0	0	2.72	0	0.031	0.25	3.56	0.86	1.63	0.004	0.021	0.021	0.00289291368	0.002199119832	0.043403053	0.05691	0.04436	0.0824	0.11857	0.026
20	Grains	Cous_Cous_Bulgur_Steamed_wholegrain_matvete	3.525	14.745	0.0255	0.102	0.047	0.0135	0.006	0.001	0.005	0	0.004	0.005	0.009	0	0	0	0.0015	0	0.0028	0.001	0.001	0.0032	0.25	0	0	2.725	0.025	0.0245	0.2	3.775	1.05	0.035	0	0.0215	0.0215	0.00176571932	0.002666833869	0	0.031525	0.0259	0.0728775	0.08257	0.023
21	Grains	Crispbread_and_flatbread	3.53	14.765	0.02535	0.1	0.144	0.027	0.0255	0.0065	0.017	0.935	0.003	0.003	0.011	0	0	0	0.007	0.034	0.00215	0.00145	0.00145	0.0028	0.669	0	0	3.175	0.068	0.0295	0.445	4.25	0.77	5	0.013	0.02	0.02	0.001114347356	0.001685937114	0.000281633	0.06329	0.05055	0.07558	0.1573	0.03602
22	Grains	Mixed_flour_from_wheat_and_rye	3.5	14.65	0.02915	0.1055	0.071	0.0125	0.0195	0.004	0.0155	0.5	0.0035	0.004	0.013	0	0.015	0	0.007	0.05	0.0027	0.00055	0.00055	0.00185	0.284	0	0	2.85	0.025	0.0235	0.265	3.35	0.8	0.02	0	0.005	0.005	0.001048771172	0.002261315006	0	0.01795	0.01795	0.01795	0.01795	0.01795
23	Grains	Oats	3.56	14.91	0.0698	0.1	0.113	0.017	0.012	0	0.012	1	0.011	0.024	0.028	0	0	0	0.008	0.025	0.0032	0.0012	0.0012	0.0017	0.401	0	0	3.6	0.037	0.041	0.43	4.4	1.1	0.02	0	0.01	0.01	0.001008799005	0.003354314193	0.000495596	0.02539	0.0232525	0.0263725	0.03238	0.01727
24	Grains	Pasta	3.525	14.745	0.0135	0.1175	0.0595	0.0065	0.005	0.003	0.002	0.275	0.0015	0.002	0.006	0	0	0	0.007	0	0.00295	0.00155	0.00155	0.00225	0.12	0	0	1.31	0	0.039	0.285	1.885	0.39	0.02	0	0.01	0.01	0.00176571932	0.002666833869	0	0.0328	0.0278	0.039	0.0475	0.0198
25	Grains	Rice_cereal	3.61	15.1	0.009	0.0775	0.013	0.0065	0.004	0.001	0.0035	0	0.0015	0.0025	0.003	0	0	0	0	0.003	0.0014	5e-04	5e-04	0.0044	0.09	0	0	1.355	0.026	0.003	0.105	0.86	0.29	0.01	0	0.0275	0.0275	0.003579564355	0.00451164027	0.710335979	0.0278	0.024	0.0318	0.0858	0.01595
26	Grains	Rye_flour	3.25	13.59	0.017	0.081	0.188	0.015	0.02	0.008	0.012	1	0.003	0.002	0.008	0	0	0	0.009	0.019	0.0023	0.001	0.001	0.0015	0.68	0	0	2.9	0	0.026	0.32	4.25	0.87	0.03	0	0.032	0.032	0.000944403395	0.002328642422	0	0.021865	0.0198975	0.0238325	0.0258	0.01793
27	Grains	Softbread	2.605	10.9	0.03275	0.0755	0.043	0.017	0.043	0.021	0.0185	0	0.0045	0.0095	0.007	0	0	0	0.006	0.0255	0.0022	9e-04	9e-04	0.0018	0.306	0	0	1.18	0.0105	0.0105	0.37	1.68	0.325	3.91	0.01	0.0125	0.0125	0.001032510131	0.001375739705	0.000426531	0.05265	0.04534	0.0693125	0.17862	0.025
28	Grains	Wheat_flour	3.5	14.635	0.0174	0.1065	0.0495	0.007	0.015	0.002	0.014	0	0.0025	0.002	0.0075	0	0.08	0	0.0045	0.008	0.0019	0.00035	0.00035	0.0012	0.324	0	0	1.45	0.005	0.0185	0.22	1.855	0.405	0.01	0	0.053	0.053	0.00105076514	0.002260028703	0	0.0175	0.01327	0.0229	0.0319	0.00995
29	Legumes_Nuts	Almonds_and_nuts_fresh_and_processed	6.05	25.3	0.513	0.199	0.116	0.032	0.029	0.004	0.02	0	0.061	0.217	0.233	0	0.07	0	0.017	0.014	0.0073	0.0015	0.0015	0.0037	0.776	0	0	5.87	0	0.057	0.95	6.62	2.73	0.05	0	0.11	0.11	0.00303170279	0.01190623757	0.0145127095	0.149	0.0797	0.16633	0.25933	0.02725
30	Legumes_Nuts	Legumes_beans_dried	3.2	13.41	0.015	0.22	0.153	0.035	0.046	0.016	0.03	0	0.002	0.001	0.007	0	0.15	0	0.003	4.88	0.0038	0.002	0.002	0.0056	3.75	0	0	4.05	0.028	0.069	1.18	10.5	1.7	0.1	0	0.02	0.02	0.000528571428571429	0.00258125	0.04	0.0478	0.045	0.049	0.0538	0.02488
31	Legumes_Nuts	Soyfoods	0.7	2.91	0.042	0.066	0.004	0.008	0.002	0	0.002	0	0.006	0.01	0.024	0	0	0	0.002	0.13	7e-04	3e-04	3e-04	5e-04	0.12	0	0	1.1	0.05	0.009	0.86	1.4	1.3	0.59	0.001	0.04	0.04	0.0023	0.00265	0.04	0.09758	0.084415	0.110745	0.12391	0.07125
32	Meats	Beef_including_veal_fresh_and_frozen	1.255	5.245	0.0379	0.207	0	0.011	0	0	0	0	0.016	0.0155	0.003	0.62	0.08	0.003	0.003	0.035	8e-04	0.0017	0.0017	0.004	0.053	0.013	0	1.895	0.027	0.0225	0.065	3.225	0.215	0.675	0.002	0.0675	0.0675	0.03439548371	0.03644259134	0.356907985	0.195	0.13547	0.277	0.47167	0.0938
33	Meats	Canned_meat	2.18	9.14	0.121	0.27	0	0.025	0	0	0	0	0.058	0.049	0.005	0.85	0.23	0.0036	0.003	0	0	0.0023	0.0023	6e-04	0.02	0.02	0	1.2	0.258	0.023	0.14	1.4	0.15	9.5	0.024	0.05	0.05	0.01204185218	0.01579406275	0.058728664	0.11147	0.11147	0.11147	0.11147	0.11147
34	Meats	Cured_meats_and_provisions_mixed	2.52	10.56	0.191	0.11	0	0.026	0.009	0.005	0	0	0.078	0.087	0.023	0.65	0.08	0.0017	0.003	0.083	0.0016	0.0011	0.0011	0.0015	0.04	0.0058	0	1.03	0.01	0.011	0.11	1.78	0.13	8	0.02	0.055	0.055	0.008327948225	0.009948601363	0.177965647	0.09542	0.07967	0.11967	0.33167	0.03738
35	Meats	Cured_meats_and_provisions_unmixed	1.85	7.75	0.119	0.197	0	0.01	0	0	0	0	0.054	0.052	0.005	0.5785	0.19	0.00325	0.004	0.082	0.00045	0.0017	0.0017	0.0037	0.0765	0.01485	0	1.61	0.027	0.021	0.07	2.915	0.205	0.685	0.0015	0.0715	0.0715	0.00724425742	0.01330041548	0.111490783	0.11592	0.10896	0.12288	0.12984	0.102
36	Meats	Edible_offal	1.28	5.36	0.0465	0.1665	0	0.013	0	0	0	0	0.016	0.0105	0.006	1.965	0.065	0.004	0.004	0.481	0.00275	0.0074	0.0074	0.00325	0.2	0.0715	0.07	2.375	0.019	0.0515	0.08	2.55	0.19	1.02	0.0025	0.11	0.11	0.000746925445	0.001016720559	0.356907985	0.0599	0.0599	0.0599	0.0599	0.0599
37	Meats	Mutton_fresh_and_frozen	1.515	6.335	0.07645	0.1995	0	0.01	0	0	0	0	0.032	0.0305	0.006	0.698	0	0	0.005	0.0885	0.00175	0.0024	0.0024	0.00205	0.0105	0.01315	0	1.85	0.046	0.0155	0.12	2.55	0.195	0.7	0.002	0.0585	0.0585	0.03372162876	0.03474286029	0.010568358	0.229	0.1801	0.3205	0.449	0.109
38	Meats	Pork_fresh_and_frozen	1.55	6.47	0.082	0.195	0	0.013	0	0	0	0	0.033	0.034	0.009	0.58	0	0.0056	0.004	0.068	0.0077	0.0025	0.0025	0.0039	0.03	0.0063	0	2	0	0.014	0.07	3.25	0.27	0.76	0.002	0.1	0.1	0.00724425742	0.01330041548	0.467436761	0.09845	0.07615	0.15	0.36125	0.0698
39	Meats	Poultry_meat_fresh_and_frozen	1.67	6.97	0.075	0.22	0	0.014	0	0	0	0	0.021	0.032	0.012	0.77	0	0.01	0.005	0.4875	0.001	0.0018	0.0018	0.0056	0.13	0.004	0	2.2	0.022	0.012	0.12	2.55	0.25	0.83	0.002	0.138	0.138	0.00418318445	0.008651455245	0	0.124445	0.062875	0.149	0.209	0.04527
40	Meats	Processed_frozen_meat	1.9	7.95	0.12805	0.189	0	0.009	0	0	0	0	0.0565	0.055	0.01	0.591	0.17	0.0028	0.0055	0	0.00285	0.00205	0.00205	0.003	0.026	0.0117	0	1.7	0.0175	0.0155	0.075	2.97	0.215	0.75	0.002	0.056	0.056	0.00397381122	0.005212040706	0.005397007	0.113685	0.1039975	0.1233725	0.13306	0.09431
41	Other	Coffee_roasted_powder	0.045	0.185	9e-04	5e-04	0	0.0015	0	0	0	0	5e-04	0	5e-04	0	0	0	0	0	0	9e-04	9e-04	0	0.0055	0	0.001	0.065	0.03	5e-04	0.025	1.085	0.44	0.09	0	0	0	0.006406229764	0.02617238495	0	0.127	0.12644	0.13311	0.15755	0.10422
42	Other	Honey	3.32	13.91	0	0.003	0	0.002	0.747	0.71	0.037	0	0	0	0	0	0	0	0	0	0	4e-04	4e-04	2e-04	0	0	0.02	0.06	0.005	0.005	0.05	0.51	0.03	0.05	0	0	0	0.001836333587	3.738355e-06	0.014467678	0.13686	0.106185	0.15895	0.16644	0.0758
43	Other	Salt	0	0	NA	0	0	0.995	0	0	0	0	0	0	0	0	0	0	0	0	0	0	0	0	0	0	0	0.7	50	0.008	1.5	0.37	0.33	396	0.99	0	0.001	0.000548557435	0	0	0.0218	0.0218	0.0218	0.0218	0.0218
44	Other	Squash_drink	0.4	1.69	0	0.003	0	0.002	0.08	0.036	0.036	0	0	0	0	0	0.06	0	0	0	1e-04	0	0	2e-04	0.01	0	0.11	0.09	0.003	0.001	0.08	0.92	0.06	0.04	0	0	0	0.001214247066	0.001719486973	0.014467678	0.0267	0.0234125	0.0286525	0.03211	0.01595
45	PB_Dairy	Plantbased_cheese_Alt	2.11	8.83	0.1735	0.028	0.009	0.016	0.029	0.003	0.026	0	0.065	0.07	0.03	0	0	0	0	0	0	0	0	0	0.031	0	0	0.36	0	0	1.05	0.57	0.03	5.05	0.013	0	0	0.0025875	0.0016875	0.030125	0.13	0.12975	0.132135	0.1495	0.0775
46	PB_Dairy	Plantbased_cream_Alt	1.55	6.5	0.1526	0.011	0	0.003	0.028	0.001	0.018	0	0.018	0.066	0.033	0	0	0	0.025	0.04	2e-04	0	0	1e-04	0.069	0	0	0.3	0.01	0	0.31	0.45	0.04	0.48	0.001	0.004	0.004	5e-04	0.0029	0	0.03165	0.029575	0.033725	0.0358	0.0275
47	PB_Dairy	Plantbased_dairy_Alt	0.39	1.63	0.015	0.009	0.008	0.006	0.031	0	0.031	0	0.001	0.003	0.005	0	0	0.011	0.006	0.0175	3e-04	0.0021	0.0021	0	0	0.0038	0	0.67	0	0	1.2	1.03	0	0.44	0.001	0	0	3e-04	8e-04	0	0.0177	0.0165	0.0189	0.0245	0.0149
48	PB_Dairy	Plantbased_yoghurt_Alt	0.82	3.45	0.0184	0.009	0.009	0.005	0.079	0.009	0.062	0	0.002	0.01	0.006	0	0	0.011	0	0	0	0.0027	0.0027	0	0.082	0.0038	0	0.47	0	0	1.2	0.42	0.03	0.08	0	0	0	0.000361974482917107	0.000328525345247896	0	0.0289	0.0289	0.0289	0.0289	0.0289
49	PB_Meat	Plantbased_meat_Alt	2.31	9.69	0.11	0.1655	0.044	0.027	0.016	0.002	0.0115	0	0.011	0.0475	0.037	0	0.075	0	0.0425	0.0785	0.00145	0.00105	0.00105	9e-04	0.709	0	0.001	1.915	0	0.024	0.8	3.5	0.57	5.395	0.014	0.08	0.08	0.00245	0.00185	0.05	0.10767	0.0849125	0.16723	0.239	0.06238
50	PB_Seafood	Plantbased_seafood_Alt	1.6926	3.5	0.08035	0.17075	0.02655	0	0.001	0	0	0	0.0045	0	0.0335	0	0	0	0	0	0	0	0	0	0	0	0	0	0	0	0	0	0	0	0.0081	0	0	0.00122740400630876	0.00397172798292041	0.04	0.1992	0.1992	0.1992	0.1992	0.1992
51	PB_Snacks	Plantbased_biscuits_Alt	4.76	19.91	0.1977	0.064	0.034	0.02	0.167	0.007	0.16	0.23	0.079	0.084	0.023	0.02	0.04	0.001	0.034	0.126	4e-04	3e-04	0.0178	0.0012	0.187	0.0013	0	0.96	0.03	0.014	0.6	1.7	0.22	6.46	0.016	0.019	0.006	0.001104275024	0.002094413521	0.000493412	0.03225	0.02475	0.03675	0.04125	0.01725
52	PB_Snacks	Plantbased_buns_and_pastries_Alt	3.68	15.51	0.11	0.06	0.027	0	0.24	0	0	0	0.02	0	0	0	0	0	0	0	0	0	0	0	0	0	0	0	0	0	0	0	0.22	2.39	0.0025	0.01	0.009	0.001447764517	0.001829610334	0.002520194	0.06657	0.06657	0.06657	0.06657	0.06657
53	PB_Snacks	Plantbased_chocolate_and_confectionary_Alt	5.72	23.95	0.3698	0.097	0	0.023	0.221	0	0.221	0	0.225	0.118	0.011	0.031	0.16	0	0.007	0.076	2e-04	8e-04	0.0088	9e-04	0.223	0	0	2.3	0.02	0.152	0.55	6.54	1.74	0.12	0	0.046	0.029	0.0130290072986399	0.0372872945561212	0.0034219779804092	0.185	0.146285	0.215	0.245	0.10757
54	PB_Snacks	Plantbased_icecream_Alt	2.3	9.63	0.11	0.01	0.011	0.005	0.216	0.069	0.147	0	0.055	0.036	0.014	0	0	0	0	0	0	0	0	0	0.037	0	0	0.3	0	0	0.06	0.55	0.1	1.09	0.003	0	0	0.000546570399046169	0.00131569790500341	0	0.0778	0.0648	0.0778	0.0778	0.0518
55	Plant_Fats	Cooking_margarine	7.07	29.6	0.8	0.003	0	0.013	0.003	0	0.003	0	0.273	0.3	0.133	0	4.8	0.2	0.11	0.6335	0	0	0	0	0	0	0	0	0.004	0	0	0	0	5	0.013	0	0	0.002417283753	0.003822688272	0.000606074	0.049	0.0429	0.076045	0.10234	0.0378
56	Plant_Fats	Cooking_oil	8.84	37	1	0	0	0	0	0	0	0	0.1335	0.2855	0.3455	0	0	0	0.233	0.4815	0	0	0	0	0	0	0	0	0	0	0	0	0	0	0	0	0	0.002363398172	0.01415095987	2.34e-05	0.0692	0.03833	0.1198	0.21667	0.0275
57	Plant_Fats	Low_fat_margarine	3.68	15.4	0.4	0.005	0	0.015	0.003	0	0.003	0	0.12	0.181	0.083	0	3	0.2	0.07	0.229	0	0	0	0	0	0	0	0	0.005	0	0	0	0	5	0.013	0	0	0.001272289192	0.001864725986	0.697628453	0.04315	0.04175	0.0483225	0.06317	0.0398
58	Potatoes	Potatoes	0.81	3.38	0.001	0.018	0.021	0.009	0.008	0.006	0.003	0	0	0	0	0	0.08	0	0.001	0.014	5e-04	3e-04	3e-04	0.0019	0.201	0	0.19	0.42	0.0145	0.004	0.04	3.34	0.19	0.04	0	0	0	0.000357636703	0.000457531816	0.033676458	0.01945	0.01567	0.022505	0.0798	0.01298
59	Seafood	Fish_crustaceans_and_molluscs	1.645	6.875	0.0854	0.19	0	0.0215	0	0	0	0	0.014	0.0325	0.023	0.6295	0	0.0624	0.015	0.004	0.00075	0.00115	0.00115	0.0023	0.108	0.04	0	2.2	0.361	0.004	0.21	3.4	0.27	4.54	0.011	0.2535	0.2535	0.006098652159	0.001428310311	0.005648264	0.159615	0.1352	0.2731075	0.39934	0.05975
60	Snacks	Biscuits	4.76	19.91	0.2019	0.065	0.0215	0.016	0.2005	0.005	0.1815	0	0.0815	0.0795	0.0195	0.02	0.095	0.00145	0.0215	0.134	5e-04	0.00075	0.00075	0.00075	0.1445	0.001	0	1.035	0.02	0.009	0.28	1.43	0.225	3.7	0.0095	0.0175	0.0175	0.001104275024	0.002094413521	0.002520194	0.078	0.06429	0.15	0.215	0.0245
61	Snacks	Buns_Pastries	3.835	16.03	0.16225	0.053	0.021	0.0105	0.261	0.015	0.2135	0	0.072	0.0565	0.0185	0.365	0.575	0.00665	0.021	0.076	0.00045	0.0011	0.0011	5e-04	0.161	0.0017	0	1.19	0.06	0.008	0.555	1.43	0.185	1.755	0.004	0.038	0.038	0.001447764517	0.001829610334	0.002520194	0.07475	0.04867	0.099685	0.259	0.03533
62	Snacks	Chocolate_and_confectionary	4.795	20.06	0.2174	0.059	0.005	0.0145	0.4745	0.0325	0.4175	0	0.112	0.061	0.01	0.02	0.085	0.00095	0.0055	0.057	3e-04	0.0019	0.0019	5e-04	0.132	7e-04	0	1.295	0.065	0.02	0.76	3.07	0.43	0.8	0.002	0.0165	0.0165	0.005126237428	0.01872173297	0.032794109	0.11404	0.09267	0.13725	0.37	0.07127
63	Snacks	Ice_cream	1.99	8.31	0.102	0.037	0	0.009	0.174	0.013	0.165	0	0.057	0.026	0.006	0.12	0.13	5e-04	0.008	0.012	4e-04	0.0015	0.0015	5e-04	0.028	0.004	0	0.89	0.0965	0.001	1.02	1.86	0.14	0.54	0.001	0.002	0.002	0.004281456556	0.005367319856	0.018593762	0.033	0.032	0.040835	0.04867	0.031
64	Snacks	Potato_crisps	4.61	19.27	0.179	0.041	0.038	0.019	0.005	0.003	0.005	0	0.031	0.103	0.028	0.012	0	0	0.04	0.057	0.0013	5e-04	5e-04	0.0038	0.165	0	0.04	1.07	0.002	0.01	0.19	5.5	0.5	2.8	0.007	0.001	0.001	0.000357636703	0.000457531816	0.000493412	0.01198	0.010509	0.0125	0.0289	0.01036
65	Vegetables	Cabbages	0.355	1.49	0.0035	0.0285	0.026	0.007	0.024	0.0185	0.0045	0	0.001	0	0.002	0	3.35	0	0.0055	0.728	0.00075	0.00075	0.00075	0.0017	0.87	0	0.5	0.565	0.014	0.0045	0.34	2.77	0.2	0.09	0	0.0075	0.0075	0.000493443461	0.000708088622	0.014607039	0.0349	0.0269	0.0429	0.159	0.0149
66	Vegetables	Canned_and_prepared_vegetables	0.415	1.745	0.002	0.0135	0.0215	0.0095	0.0255	0.007	0.004	0	0	0	0.001	0	0.94	0	0.002	0.0375	3e-04	0.00035	0.00035	7e-04	0.1905	0	0.0315	0.265	0.02	0.006	0.17	1.535	0.11	2.38	0.006	0.005	0.005	0.000862378285	0.000362660775	0.166958828	0.04828	0.0387	0.06579	0.15364	0.01475
67	Vegetables	Carrots	0.36	1.52	0.0024	0.007	0.024	0.006	0.062	0.032	0.03	0	0.001	0	0.001	0	86.95	0	0.006	0.08	4e-04	0	0	0.0014	0.222	0	0.049	0.23	0.003	0.002	0.26	2.1	0.08	0.31	0.001	0	0	0.000298370864	0.000212251397	0.007245536	0.0249	0.0149	0.0298	0.0298	0.01345
68	Vegetables	Cauliflower	0.24	1.005	0.00235	0.0195	0.021	0.0065	0.024	0.0205	0.0035	0	5e-04	0	0.0015	0	0.12	0	0.001	0.273	0.00055	6e-04	6e-04	0.0015	0.762	0	0.6405	0.385	0.008	0.004	0.225	2.8	0.105	0.075	0	0.0025	0.0025	0.000531403532	0.000678635981	0.025205017	0.0269	0.0269	0.0269	0.0269	0.0269
69	Vegetables	Cucumbers	0.13	0.55	5e-04	0.008	0	0.004	0.017	0.017	0	0	0	0	0	0	1.19	0	0.001	0.244	2e-04	0	0	5e-04	0.104	0	0.101	0.25	0.03	0.003	0.17	1.6	0.1	0.03	0	0	0	0.000688423078	9.7494227e-05	0.026599465	0.044205	0.0414725	0.0469375	0.04967	0.03874
70	Vegetables	Leek	0.3	1.23	0.0015	0.016	0.027	0.006	0.04	0.035	0.005	0	0	0	0.001	0	3.32	0	0.008	0.535	8e-04	6e-04	6e-04	0.0021	0.724	0	0.203	0.29	0.02	0.006	0.44	2.4	0.11	0.06	0	0	0	0.000395561437	0.00036972911	0.053126164	0.1752	0.1752	0.1752	0.1752	0.1752
71	Vegetables	Lettuce	0.15	0.62	0.002	0.019	0.017	0.011	0.009	0.002	0.001	0	0	0	0.001	0	11.32	0	0.003	1.188	7e-04	9e-04	9e-04	8e-04	0.88	0	0.07	0.28	0.01	0.007	0.52	3	0.15	0.15	0	0.005	0.005	0.000322647658	0.000477027376	0.006993675	0.13086	0.114135	0.167315	0.43	0.0249
72	Vegetables	Onion	0.39	1.63	0.001	0.012	0.02	0.005	0.045	0.03	0.016	0	0	0	0	0	0.02	0	0.001	0.0025	4e-04	0	0	0.0016	0.21	0	0.092	0.33	0.02	0.002	0.31	1.9	0.11	0.03	0	0	0	0.000381612481	0.000310737904	0.017316835	0.02545	0.01415	0.0368775	0.0558	0.0099
73	Vegetables	Other_root_vegetables	0.51	2.12	0.004	0.012	0.026	0.009	0.037	0.014	0.022	0	0.001	0	0.001	0	0.07	0	0	0	5e-04	4e-04	4e-04	9e-04	0.588	0	0.16	0.56	0.003	0.004	0.35	3.2	0.18	0.17	0	0	0	0.000328003784	0.000334891607	0.013772527	0.0309	0.01965	0.044075	0.0552	0.0169
74	Vegetables	Other_vegetables	0.29	1.205	0.00315	0.0195	0.024	0.008	0.0165	0.01	0.002	0	0.001	0	0.001	0	2.285	0	0.0045	0.134	0.00075	9e-04	9e-04	0.0013	0.36	0	0.1465	0.46	0.01	0.008	0.34	2.78	0.2	0.06	0	0.005	0.005	0.000540009107	0.000362660775	0.018321072	0.0494	0.0385175	0.0786	0.205	0.0139
75	Vegetables	Tomatoes	0.215	0.89	0.0013	0.008	0.014	0.0055	0.0345	0.035	0	0	0	0	0.001	0	7.415	0	0.008	0.0475	4e-04	0.00015	0.00015	0.0012	0.2115	0	0.2425	0.3	0.011	0.003	0.12	2.8	0.115	0.025	0	0	0	0.001420615665	7.5090751e-05	0.018321072	0.0656	0.054575	0.0798	0.10967	0.0349

## Sheet: RDAs
Supplementary Data 3. Recommended Dietary Allowances by the Nordic Nutrition Recommendations
Overview of the Recommended Dietary Allowances by the Nordic Nutrition Recommendations that have been used to assess the relative nutritional adequacy of the dietary scenarios
nutrient	sign	value	notes
Fat_total_g	=	65.27777778	Adults| g| NNR| >18 yrs.| 25-40 E% of current diet (2365 kcal)| ~9 kcal/g fat| RI
Protein_g	=	58.75	Adults| g| protein| NNR 10-20 E% of current diet (2365 kcal)| ~4 kcal/g| RI
Fibre_g	>=	25	Female| NNR| >18 yrs| g/day| AI
Calcium_mg	>=	800	Female| NNR| >18 yrs.| mg/day| AR
Iron_mg	>=	9	Female| NNR| >18 yrs.| mg/day| AR
Potassium_mg	>=	3100	Female| NNR| >18 yrs.| mg/day| AI
Magnesium_mg	>=	280	Female| NNR| >18 yrs.| mg/day| AI
Sodium_mg	<=	2400	Female| up Sodium| NNR| mg/day| AI
Phosphorus_mg	>=	600	Female| NNR| >18 yrs.| mg/day| AI
Selenium_ug	>=	50	Female| NNR| >18 yrs.| ug/day| AI
Zinc_mg	>=	7	Female| NNR| >18| 600 mg/d of phylate intake| mg/day| AR
Folate_ug	>=	300	Female |NNR| >18 yrs.| ug/day| AR
Riboflavin_mg	>=	1.2	Female| NNR| >18 yrs.| mg/day| AR
Thiamin_mg	>=	1.1	Female| NNR| >18 yrs.| mg/day| AR
Vitamin_B_12_ug	>=	2	Female NNR| >18 yrs.| g/day| AR| ug/day
Vitamin_C_mg	>=	75	Female| NNR| >18 yrs.| mg/day| AR
Polyunsaturated_fatty_acids_g	>=	13	Female/Male| polyunsat fatty acids| NNR 5-10 E% of current diet (2481 kcal)| ~9kcal/g| RI
Polyunsaturated_fatty_acids_g	<=	26.11111111	Female/Male| polyunsat fatty acids| NNR 5-10 E% of current diet (2481 kcal)| ~9kcal/g| RI
Vitamin_B_6_mg	>=	1.2	Female| NNR| >18 yrs.| mg/day| AR
Vitamin_D_ug	>=	10	Male NNR| >18 yrs.| mg/day| reduced and supplements assumed
Vitamin_E_mg	>=	8	Female| NNR| >18 yrs.| mg/day| AI
Monounsaturated_fatty_acids _g	<=	115	Female| EFSA| >18yrs.| g/day| AI
Polyunsaturated_fatty_acids_g	<=	26	Female/Male| NNR| < 10% E of current diet (2481 kcal)| ~9 kcal/g| RI
Sum_of_saturated_fatty_acids_g	<=	26	Female/Male, NNR, < 10% E of current diet (2481 kcal), ~9 kcal/g, RI

## Sheet: Results Nutr.Performance 
Supplementary Data 4. Results of the Nutritional Performance Analysis
Detailed results displaying the proportional contribution of the respective food groups to macro-and micro nutrient content of the dietary scenarios. Results are displayed on both a mass and energy functional unit.
				Functional Unit: Mass Basis																																	Functional Unit: Energy Basis
Macro- and micro nutrient content of the different scenarios																																					Macro- and micro nutrient content of the different scenarios
	Diet_type	Energy_kcal	Energy_kJ	Fat_total_g	Protein_g	Fibre_g	Ash_g	Sugar_total_g	Monosaccharides_g	Disaccharides_g	Wholegrain_total_g	Sum_of_saturated_fatty_acids_g	Sum_of_monounsaturated_fatty_acids_g	Sum_of_polyunsaturated_fatty_acids_g	Cholesterol_mg	Beta_carotene_ug	Vitamin_D_ug	Vitamin_E_mg	Vitamin_K_ug	Thiamin_mg	Riboflavin_mg	Niacin_mg	Vitamin_B_6_mg	Folate_ug	Vitamin_B_12_ug	Vitamin_C_mg	Phosphorus_mg	Iodide_ug	Iron_mg	Calcium_mg	Potassium_mg	Magnesium_mg	Sodium_mg	Salt_g	Selenium_ug	Zinc_mg		diet_type	Energy_kcal	Energy_kJ_100g	Fat_total_g_100g	Protein_g_100g	Fibre_g_100g	Water_g_100g	Ash_g_100g	Sugar_total_g_100g	Monosaccharides_g_100g	Disaccharides_g_100g	Wholegrain_total_g_100g
	BAU	2464.21	10309.4	102.459	95.1779	19.3975	17.9885	123.947	36.7287	74.9506	23.3105	42.1976	34.1204	13.7	359.178	2667.25	11.1375	11.3206	113.335	1.36716	1.66166	1.66166	1.94921	261.728	5.72495	84.4	1580.44	211.773	9.92375	955.958	2931.41	296.536	2803.43	6.9923	47.4652	47.4677		BAU	2432.88	10179.1	102.531	95.3826	19.3975	1205.12	15.7309	114.333	33.7445	67.8812	23.3105
	VGNPBA	2531.13	10496.3	103.92	74.1634	33.2545	18.6139	114.789	35.6826	60.3484	26.1395	27.6679	36.8663	23.1085	1.5317	2557.27	10.0432	18.9675	90.5062	1.04913	1.28359	1.81484	1.14372	329.884	1.20121	83.7508	1183	134.212	16.4836	780.21	2842.55	372.264	3466.89	8.88134	24.3065	23.4479		VGNPBA	2432.88	10087.2	101.907	66.1813	32.0927	1278.47	15.9569	106.801	32.2417	55.4593	26.1395
	VGNWhole	2875.74	12038.1	99.2068	75.3635	50.9477	18.5531	122.885	49.2568	53.8518	26.1395	26.1516	33.2933	26.455	1.5317	4936.15	6.6123	12.2771	607.007	1.78649	0.829465	1.36071	2.28898	678.711	0.01599	141.808	1598.56	144.954	24.5313	456.298	4157.52	732.72	2069.16	4.9817	17.8703	17.0118		VGNWhole	2430.74	10174.4	98.8171	62.9122	40.0365	1141.25	14.1712	108.734	45.1541	43.2107	26.1395
	VGTPBA	2570.64	10655.1	104.529	89.9182	28.5293	19.7257	126.725	36.9483	77.1333	23.3105	36.6992	34.1103	18.9655	213.894	2669.89	8.36093	18.1395	95.6998	1.15209	1.45857	1.45857	1.33336	380.882	2.85323	84.4917	1535.46	197.257	11.3909	1084.32	2978.34	355.239	3298.67	8.56504	38.0977	38.1003		VGTPBA	2432.88	10081.4	99.5335	82.4571	26.5069	1131.53	16.2406	116.383	33.8732	69.5411	23.3105
	VGTWhole	2729.24	11420	95.9621	87.6872	39.4631	19.7873	129.213	38.2951	78.6826	23.3105	36.3442	30.0894	17.7583	213.894	2671.99	8.36093	10.8727	575.568	1.5713	1.55293	1.55293	1.9782	654.635	2.85323	84.302	1880.36	203.807	16.4994	1121.62	3749.23	586.696	2316.91	5.7197	30.0897	30.0922		VGTWhole	2433.1	10179	97.1969	79.2995	30.1403	1203.02	16.0231	117.307	34.5093	70.1377	23.3105
	FLXPBA	2474.25	10304.8	100.596	84.6707	26.326	18.2629	119.181	36.7107	67.4915	24.725	34.049	34.52	17.9722	180.374	2596.67	9.9401	14.7866	99.8643	1.20816	1.47309	1.73871	1.54668	295.803	3.46304	84.0962	1382.1	172.982	13.209	868.324	2887.47	334.438	3119.4	7.89567	35.8854	35.4574		FLXPBA	2432.88	10133.2	102.219	80.7851	25.7451	1241.93	15.846	110.514	33.5288	61.5479	24.725
	FLXWhole	2638.77	11041.1	89.2813	89.4607	38.3405	18.992	129.284	44.0616	72.303	23.3105	31.0096	30.0367	17.3091	186.999	3798.51	8.3506	10.5846	478.595	1.65705	1.34887	1.34887	2.24742	561.117	2.95557	113.125	1673.25	181.927	16.2254	754.03	3748	520.503	2403.29	5.94358	32.5794	32.5819		FLXWhole	2433.16	10178.7	93.843	84.1181	30.4109	1231.26	15.6541	117.674	40.3408	63.976	23.3105
		Functional Unit: Mass Basis																																			Functional Unit: Energy Basis
> Macro- and micro nutrients per food category in the different scenarios																																					> Macro- and micro nutrients per food category in the different scenarios
diet_type	Food_Category	Energy_kcal	Energy_kJ	Fat_total_g	Protein_g	Fibre_g	Ash_g	Sugar_total_g	Monosaccharides_g	Disaccharides_g	Wholegrain_total_g	Saturated fatty acids, g	Monounsaturated fatty acids, g	Polyunsaturated fat	Cholesterol_mg	Beta_carotene_ug	Vitamin_D_ug	Vitamin_E_mg	Vitamin_K_ug	Thiamin_mg	Riboflavin_mg	Niacin_mg	Vitamin_B_6_mg	Folate_ug	Vitamin_B_12_ug	Vitamin_C_mg	Phosphorus_mg	Iodide_ug	Iron_mg	Calcium_mg	Potassium_mg	Magnesium_mg	Sodium_mg	Salt_g	Selenium_ug	Zinc_mg	Food_Category	diet_type	Energy_kcal	Energy_kJ_100g	Fat_total_g_100g	Protein_g_100g	Fibre_g_100g	Water_g_100g	Ash_g_100g	Sugar_total_g_100g	Monosaccharides_g_100g	Disaccharides_g_100g	Wholegrain_total_g_100g
BAU	Dairy_Eggs	481.849	2016.79	30.3039	26.2249	0	4.6176	17.7243	0.7408	16.1029	0	17.8442	7.71915	1.3597	199.113	128.25	2.79673	2.59695	14.9625	0.196345	0.78479	0.78479	0.21335	80.7724	2.66696	0.7293	618.895	57.5378	0.6411	715.394	624.087	56.379	429.375	1.07875	16.6198	16.6198	Dairy_Eggs	BAU	481.849	2016.79	30.3039	26.2249	0	334.463	4.6176	17.7243	0.7408	16.1029	0
BAU	Fruits	112.284	470.596	0.34385	0.96895	3.03225	0.74825	20.9647	13.3348	6.1447	0	0.03595	0.0026	0.0561	0	91.081	0	0.49965	4.1962	0.057685	0.03916	0.03916	0.101275	19.8183	0	35.857	24.6195	0.78245	0.4243	21.0795	268.062	15.025	5.5195	0.0142	0.043	0.043	Fruits	BAU	112.284	470.596	0.34385	0.96895	3.03225	133.091	0.74825	20.9647	13.3348	6.1447	0
BAU	Grains	506.906	2120.84	4.97951	14.5379	8.77975	2.4688	5.616	2.3752	2.72515	23.3105	0.7009	1.34545	1.3604	0	1.403	0	0.9798	3.3686	0.384945	0.158845	0.158845	0.350195	49.1782	0	0	251.304	2.249	2.8492	55.976	331.509	69.608	443.108	1.1316	2.89155	2.89155	Grains	BAU	506.906	2120.84	4.97951	14.5379	8.77975	43.8736	2.4688	5.616	2.3752	2.72515	23.3105
BAU	Legumes_Nuts	47.795	199.87	4.0527	1.5721	0.9164	0.2528	0.2291	0.0316	0.158	0	0.4819	1.7143	1.8407	0	0.553	0	0.1343	0.1106	0.05767	0.01185	0.01185	0.02923	6.1304	0	0	46.373	0	0.4503	7.505	52.298	21.567	0.395	0	0.869	0.869	Legumes_Nuts	BAU	47.795	199.87	4.0527	1.5721	0.9164	0.3081	0.2528	0.2291	0.0316	0.158	0
BAU	Meats	333.411	1394.21	18.6592	36.1056	0	2.7553	0.288	0.16	0	0	7.3069	8.07015	2.0659	126.777	11.591	0.94197	0.8066	32.4173	0.46824	0.36857	0.36857	0.71905	12.239	1.69573	0.098	343.774	3.9029	2.97045	17.3075	517.418	41.5445	395.257	0.9992	17.0985	17.0985	Meats	BAU	333.411	1394.21	18.6592	36.1056	0	128.181	2.7553	0.288	0.16	0	0
BAU	Other	168.61	705.683	NA	0.15155	0	2.61175	40.0253	14.2919	19.1119	0	0.00995	0	0.00995	0	2.706	0	0	0	0.00451	0.01875	0.01875	0.00944	0.56045	0	5.0229	7.2285	125.743	0.08555	10.481	65.2025	12.35	998.741	2.475	0	0.0025	Other	BAU	137.274	575.466	0.09	0.3563	0	279.742	0.3542	30.4109	11.3077	12.0425	0
BAU	PB_Dairy	0	0	0	0	0	0	0	0	0	0	0	0	0	0	0	0	0	0	0	0	0	0	0	0	0	0	0	0	0	0	0	0	0	0	0	PB_Dairy	BAU	0	0	0	0	0	0	0	0	0	0	0
BAU	PB_Meat	0	0	0	0	0	0	0	0	0	0	0	0	0	0	0	0	0	0	0	0	0	0	0	0	0	0	0	0	0	0	0	0	0	0	0	PB_Meat	BAU	0	0	0	0	0	0	0	0	0	0	0
BAU	PB_Seafood	0	0	0	0	0	0	0	0	0	0	0	0	0	0	0	0	0	0	0	0	0	0	0	0	0	0	0	0	0	0	0	0	0	0	0	PB_Seafood	BAU	0	0	0	0	0	0	0	0	0	0	0
BAU	PB_Snacks	0	0	0	0	0	0	0	0	0	0	0	0	0	0	0	0	0	0	0	0	0	0	0	0	0	0	0	0	0	0	0	0	0	0	0	PB_Snacks	BAU	0	0	0	0	0	0	0	0	0	0	0
BAU	Plant_Fats	195.282	817.46	21.92	0.1009	0	0.3659	0.0795	0	0.0795	0	6.2649	8.1042	4.717	0	107.94	5.3	3.652	14.8671	0	0	0	0	0	0	0	0	0.1167	0	0	0	0	132.5	0.3445	0	0	Plant_Fats	BAU	195.282	817.46	21.92	0.1009	0	8.808	0.3659	0.0795	0	0.0795	0
BAU	Potatoes	85.374	356.252	0.1054	1.8972	2.2134	0.9486	0.8432	0.6324	0.3162	0	0	0	0	0	8.432	0	0.1054	1.4756	0.0527	0.03162	0.03162	0.20026	21.1854	0	20.026	44.268	1.5283	0.4216	4.216	352.036	20.026	4.216	0	0	0	Potatoes	BAU	85.374	356.252	0.1054	1.8972	2.2134	83.5822	0.9486	0.8432	0.6324	0.3162	0
BAU	Seafood	48.363	202.125	2.51076	5.586	0	0.6321	0	0	0	0	0.4116	0.9555	0.6762	18.5073	0	1.83456	0.441	0.1176	0.02205	0.03381	0.03381	0.06762	3.1752	1.176	0	64.68	10.6134	0.1176	6.174	99.96	7.938	133.476	0.3234	7.4529	7.4529	Seafood	BAU	48.363	202.125	2.51076	5.586	0	19.2276	0.6321	0	0	0	0
BAU	Snacks	432.738	1809.47	19.2342	5.7959	1.27735	1.39325	33.136	2.11655	29.0288	0	9.08375	6.20905	1.46925	14.7812	24.666	0.2642	1.4993	6.728	0.04755	0.155385	0.155385	0.075155	13.2705	0.18627	0.204	125.924	6.9157	1.2125	75.341	253.872	31.1385	156.298	0.37395	2.0449	2.0449	Snacks	BAU	432.738	1809.47	19.2342	5.7959	1.27735	24.5005	1.39325	33.136	2.11655	29.0288	0
BAU	Vegetables	51.6015	216.07	0.331405	2.2368	3.1784	1.19415	5.041	3.0455	1.2835	0	0.05755	0	0.14485	0	2290.63	0	0.60555	35.0919	0.07547	0.058885	0.058885	0.18363	55.398	0	22.4627	53.378	2.3838	0.75115	42.4835	366.971	20.9595	104.547	0.2517	0.4455	0.4455	Vegetables	BAU	51.6015	216.07	0.331405	2.2368	3.1784	149.339	1.19415	5.041	3.0455	1.2835	0
VGNPBA	Dairy_Eggs	0	0	0	0	0	0	0	0	0	0	0	0	0	0	0	0	0	0	0	0	0	0	0	0	0	0	0	0	0	0	0	0	0	0	0	Dairy_Eggs	VGNPBA	0	0	0	0	0	0	0	0	0	0	0
VGNPBA	Fruits	112.284	470.596	0.34385	0.96895	3.03225	0.74825	20.9647	13.3348	6.1447	0	0.03595	0.0026	0.0561	0	91.081	0	0.49965	4.1962	0.057685	0.03916	0.03916	0.101275	19.8183	0	35.857	24.6195	0.78245	0.4243	21.0795	268.062	15.025	5.5195	0.0142	0.043	0.043	Fruits	VGNPBA	112.284	470.596	0.34385	0.96895	3.03225	133.091	0.74825	20.9647	13.3348	6.1447	0
VGNPBA	Grains	506.906	2120.84	4.97951	14.5379	8.77975	2.4688	5.616	2.3752	2.72515	23.3105	0.7009	1.34545	1.3604	0	1.403	0	0.9798	3.3686	0.384945	0.158845	0.158845	0.350195	49.1782	0	0	251.304	2.249	2.8492	55.976	331.509	69.608	443.108	1.1316	2.89155	2.89155	Grains	VGNPBA	506.906	2120.84	4.97951	14.5379	8.77975	43.8736	2.4688	5.616	2.3752	2.72515	23.3105
VGNPBA	Legumes_Nuts	47.795	199.87	4.0527	1.5721	0.9164	0.2528	0.2291	0.0316	0.158	0	0.4819	1.7143	1.8407	0	0.553	0	0.1343	0.1106	0.05767	0.01185	0.01185	0.02923	6.1304	0	0	46.373	0	0.4503	7.505	52.298	21.567	0.395	0	0.869	0.869	Legumes_Nuts	VGNPBA	47.795	199.87	4.0527	1.5721	0.9164	0.3081	0.2528	0.2291	0.0316	0.158	0
VGNPBA	Meats	0	0	0	0	0	0	0	0	0	0	0	0	0	0	0	0	0	0	0	0	0	0	0	0	0	0	0	0	0	0	0	0	0	0	0	Meats	VGNPBA	0	0	0	0	0	0	0	0	0	0	0
VGNPBA	Other	169.629	709.894	NA	0.14525	0	2.60755	40.376	13.2818	19.4038	0	0.00995	0	0.00995	0	2.706	0	0	0	0.00451	0.01791	0.01791	0.00902	0.56045	0	4.9809	7.1025	125.732	0.07505	10.3865	64.1525	12.287	998.657	2.475	0	0.0025	Other	VGNPBA	137.274	575.418	0.09	0.35	0	279.463	0.35	30.5171	10.2363	12.2873	0
VGNPBA	PB_Dairy	285.748	1196.87	16.5372	4.3779	2.9897	2.6266	14.9702	0.7835	13.4347	0	3.8584	6.2067	3.7865	0	0	3.4309	2.0186	5.15025	0.07741	0.69627	0.69627	0.00224	8.6535	1.18522	0	218.961	0.224	0	430.889	316.33	4.379	362.085	0.8804	0.0896	0.0896	PB_Dairy	VGNPBA	392.501	1643.01	23.3039	6.43726	4.38506	476.649	3.94255	19.5738	0.726405	18.211	0
VGNPBA	PB_Meat	508.662	2133.74	24.222	36.4431	9.6888	5.9454	3.5232	0.4404	2.5323	0	2.4222	10.4595	8.1474	0	16.515	0	9.3585	17.2857	0.31929	0.23121	0.23121	0.19818	156.122	0	0.2202	421.683	0	5.2848	176.16	770.7	125.514	1187.98	3.0828	17.616	17.616	PB_Meat	VGNPBA	375.668	1575.85	17.8889	26.9147	7.15557	83.1835	4.39092	2.60203	0.325253	1.87021	0
VGNPBA	PB_Seafood	49.7624	102.9	2.36229	5.02005	0.78057	0	0.0294	0	0	0	0.1323	0	0.9849	0	0	0	0	0	0	0	0	0	0	0	0	0	0	0	0	0	0	0	0.23814	0	0	PB_Seafood	VGNPBA	48.363	100.006	2.29586	4.87887	0.758618	0	0	0.0285732	0	0	0
VGNPBA	PB_Snacks	448.616	1881.13	22.9348	6.6347	1.4814	1.2745	23.0716	1.7421	14.2255	2.829	11.7712	6.5582	1.0534	1.4705	6.812	0.0123	0.6947	4.5518	0.01282	0.03529	0.56654	0.05031	11.9966	0.01599	0	109.858	1.159	6.1762	30.545	292.44	80.348	181.102	0.3428	2.3467	1.4857	PB_Snacks	VGNPBA	409.226	1716.34	20.354	6.05755	1.47948	18.8183	1.11141	21.2604	1.5189	12.3383	2.829
VGNPBA	Plant_Fats	241.237	1009.86	27.12	0.1204	0	0.4504	0.099	0	0.099	0	8.0394	10.0542	5.5815	0	139.14	6.6	4.367	18.9849	0	0	0	0	0	0	0	0	0.1427	0	0	0	0	165	0.429	0	0	Plant_Fats	VGNPBA	242.375	1014.62	27.2488	0.120883	0	10.0403	0.452493	0.0994829	0	0.0994829	0
VGNPBA	Potatoes	85.374	356.252	0.1054	1.8972	2.2134	0.9486	0.8432	0.6324	0.3162	0	0	0	0	0	8.432	0	0.1054	1.4756	0.0527	0.03162	0.03162	0.20026	21.1854	0	20.026	44.268	1.5283	0.4216	4.216	352.036	20.026	4.216	0	0	0	Potatoes	VGNPBA	85.374	356.252	0.1054	1.8972	2.2134	83.5822	0.9486	0.8432	0.6324	0.3162	0
VGNPBA	Seafood	0	0	0	0	0	0	0	0	0	0	0	0	0	0	0	0	0	0	0	0	0	0	0	0	0	0	0	0	0	0	0	0	0	0	0	Seafood	VGNPBA	0	0	0	0	0	0	0	0	0	0	0
VGNPBA	Snacks	23.511	98.277	0.9129	0.2091	0.1938	0.0969	0.0255	0.0153	0.0255	0	0.1581	0.5253	0.1428	0.0612	0	0	0.204	0.2907	0.00663	0.00255	0.00255	0.01938	0.8415	0	0.204	5.457	0.0102	0.051	0.969	28.05	2.55	14.28	0.0357	0.0051	0.0051	Snacks	VGNPBA	23.511	98.277	0.9129	0.2091	0.1938	0.1275	0.0969	0.0255	0.0153	0.0255	0
VGNPBA	Vegetables	51.6015	216.07	0.331405	2.2368	3.1784	1.19415	5.041	3.0455	1.2835	0	0.05755	0	0.14485	0	2290.63	0	0.60555	35.0919	0.07547	0.058885	0.058885	0.18363	55.398	0	22.4627	53.378	2.3838	0.75115	42.4835	366.971	20.9595	104.547	0.2517	0.4455	0.4455	Vegetables	VGNPBA	51.6015	216.07	0.331405	2.2368	3.1784	149.339	1.19415	5.041	3.0455	1.2835	0
VGNWhole	Dairy_Eggs	0	0	0	0	0	0	0	0	0	0	0	0	0	0	0	0	0	0	0	0	0	0	0	0	0	0	0	0	0	0	0	0	0	0	0	Dairy_Eggs	VGNWhole	0	0	0	0	0	0	0	0	0	0	0
VGNWhole	Fruits	198.865	833.697	0.6735	1.8953	5.9225	1.4681	36.0222	23.219	9.8896	0	0.0719	0.0052	0.1122	0	177.902	0	0.9851	8.1368	0.11395	0.07548	0.07548	0.20255	39.3526	0	71.6714	47.819	1.5649	0.806	40.739	526.893	29.482	8.199	0.0142	0.086	0.086	Fruits	VGNWhole	198.865	833.697	0.6735	1.8953	5.9225	258.371	1.4681	36.0222	23.219	9.8896	0
VGNWhole	Grains	859.407	3595.34	7.52951	24.7379	13.4797	3.8188	6.216	2.4752	3.22515	23.3105	1.1009	1.84545	2.2604	0	1.403	0	1.1298	3.3686	0.664945	0.258845	0.258845	0.670195	74.1782	0	0	523.803	4.749	5.2992	75.976	709.009	174.608	446.608	1.1316	5.04155	5.04155	Grains	VGNWhole	556.907	2329.99	5.34121	15.9847	9.44642	45.6111	2.66029	5.70111	2.38938	2.79607	23.3105
VGNWhole	Legumes_Nuts	657.5	2751.5	29.25	35.25	21.3	5.5	6.15	1.8	4.1	0	3.55	11.45	13.55	0	18.5	0	1.25	495.2	0.78	0.29	0.29	0.77	419.8	0	0	753.5	5.3	10.2	208.5	1451	371.5	42	0.05	9.5	9.5	Legumes_Nuts	VGNWhole	574	2399.11	32.1163	31.9238	14.4241	146.554	4.69513	4.18258	1.05174	2.89118	0
VGNWhole	Meats	0	0	0	0	0	0	0	0	0	0	0	0	0	0	0	0	0	0	0	0	0	0	0	0	0	0	0	0	0	0	0	0	0	0	0	Meats	VGNWhole	0	0	0	0	0	0	0	0	0	0	0
VGNWhole	Other	169.629	709.894	NA	0.14525	0	2.60755	40.376	13.2818	19.4038	0	0.00995	0	0.00995	0	2.706	0	0	0	0.00451	0.01791	0.01791	0.00902	0.56045	0	4.9809	7.1025	125.732	0.07505	10.3865	64.1525	12.287	998.657	2.475	0	0.0025	Other	VGNWhole	137.274	575.418	0.09	0.35	0	279.463	0.35	30.5171	10.2363	12.2873	0
VGNWhole	PB_Dairy	0	0	0	0	0	0	0	0	0	0	0	0	0	0	0	0	0	0	0	0	0	0	0	0	0	0	0	0	0	0	0	0	0	0	0	PB_Dairy	VGNWhole	0	0	0	0	0	0	0	0	0	0	0
VGNWhole	PB_Meat	0	0	0	0	0	0	0	0	0	0	0	0	0	0	0	0	0	0	0	0	0	0	0	0	0	0	0	0	0	0	0	0	0	0	0	PB_Meat	VGNWhole	0	0	0	0	0	0	0	0	0	0	0
VGNWhole	PB_Seafood	0	0	0	0	0	0	0	0	0	0	0	0	0	0	0	0	0	0	0	0	0	0	0	0	0	0	0	0	0	0	0	0	0	0	0	PB_Seafood	VGNWhole	0	0	0	0	0	0	0	0	0	0	0
VGNWhole	PB_Snacks	448.616	1881.13	22.9348	6.6347	1.4814	1.2745	23.0716	1.7421	14.2255	2.829	11.7712	6.5582	1.0534	1.4705	6.812	0.0123	0.6947	4.5518	0.01282	0.03529	0.56654	0.05031	11.9966	0.01599	0	109.858	1.159	6.1762	30.545	292.44	80.348	181.102	0.3428	2.3467	1.4857	PB_Snacks	VGNWhole	409.226	1716.34	20.354	6.05755	1.47948	18.8183	1.11141	21.2604	1.5189	12.3383	2.829
VGNWhole	Plant_Fats	329.637	1379.86	37.12	0.1204	0	0.4504	0.099	0	0.099	0	9.3744	12.9092	9.0365	0	139.14	6.6	6.697	23.7998	0	0	0	0	0	0	0	0	0.1427	0	0	0	0	165	0.429	0	0	Plant_Fats	VGNWhole	342.375	1433.18	38.561	0.120883	0	10.0403	0.452493	0.0994829	0	0.0994829	0
VGNWhole	Potatoes	85.374	356.252	0.1054	1.8972	2.2134	0.9486	0.8432	0.6324	0.3162	0	0	0	0	0	8.432	0	0.1054	1.4756	0.0527	0.03162	0.03162	0.20026	21.1854	0	20.026	44.268	1.5283	0.4216	4.216	352.036	20.026	4.216	0	0	0	Potatoes	VGNWhole	85.374	356.252	0.1054	1.8972	2.2134	83.5822	0.9486	0.8432	0.6324	0.3162	0
VGNWhole	Seafood	0	0	0	0	0	0	0	0	0	0	0	0	0	0	0	0	0	0	0	0	0	0	0	0	0	0	0	0	0	0	0	0	0	0	0	Seafood	VGNWhole	0	0	0	0	0	0	0	0	0	0	0
VGNWhole	Snacks	23.511	98.277	0.9129	0.2091	0.1938	0.0969	0.0255	0.0153	0.0255	0	0.1581	0.5253	0.1428	0.0612	0	0	0.204	0.2907	0.00663	0.00255	0.00255	0.01938	0.8415	0	0.204	5.457	0.0102	0.051	0.969	28.05	2.55	14.28	0.0357	0.0051	0.0051	Snacks	VGNWhole	23.511	98.277	0.9129	0.2091	0.1938	0.1275	0.0969	0.0255	0.0153	0.0255	0
VGNWhole	Vegetables	103.203	432.139	0.66281	4.4736	6.3568	2.3883	10.082	6.091	2.567	0	0.1151	0	0.2897	0	4581.25	0	1.2111	70.1838	0.15094	0.11777	0.11777	0.36726	110.796	0	44.9255	106.756	4.7676	1.5023	84.967	733.942	41.919	209.095	0.5034	0.891	0.891	Vegetables	VGNWhole	103.203	432.139	0.66281	4.4736	6.3568	298.678	2.3883	10.082	6.091	2.567	0
VGTPBA	Dairy_Eggs	481.849	2016.79	30.3039	26.2249	0	4.6176	17.7243	0.7408	16.1029	0	17.8442	7.71915	1.3597	199.113	128.25	2.79673	2.59695	14.9625	0.196345	0.78479	0.78479	0.21335	80.7724	2.66696	0.7293	618.895	57.5378	0.6411	715.394	624.087	56.379	429.375	1.07875	16.6198	16.6198	Dairy_Eggs	VGTPBA	481.849	2016.79	30.3039	26.2249	0	334.463	4.6176	17.7243	0.7408	16.1029	0
VGTPBA	Fruits	112.284	470.596	0.34385	0.96895	3.03225	0.74825	20.9647	13.3348	6.1447	0	0.03595	0.0026	0.0561	0	91.081	0	0.49965	4.1962	0.057685	0.03916	0.03916	0.101275	19.8183	0	35.857	24.6195	0.78245	0.4243	21.0795	268.062	15.025	5.5195	0.0142	0.043	0.043	Fruits	VGTPBA	112.284	470.596	0.34385	0.96895	3.03225	133.091	0.74825	20.9647	13.3348	6.1447	0
VGTPBA	Grains	506.906	2120.84	4.97951	14.5379	8.77975	2.4688	5.616	2.3752	2.72515	23.3105	0.7009	1.34545	1.3604	0	1.403	0	0.9798	3.3686	0.384945	0.158845	0.158845	0.350195	49.1782	0	0	251.304	2.249	2.8492	55.976	331.509	69.608	443.108	1.1316	2.89155	2.89155	Grains	VGTPBA	506.906	2120.84	4.97951	14.5379	8.77975	43.8736	2.4688	5.616	2.3752	2.72515	23.3105
VGTPBA	Legumes_Nuts	47.795	199.87	4.0527	1.5721	0.9164	0.2528	0.2291	0.0316	0.158	0	0.4819	1.7143	1.8407	0	0.553	0	0.1343	0.1106	0.05767	0.01185	0.01185	0.02923	6.1304	0	0	46.373	0	0.4503	7.505	52.298	21.567	0.395	0	0.869	0.869	Legumes_Nuts	VGTPBA	47.795	199.87	4.0527	1.5721	0.9164	0.3081	0.2528	0.2291	0.0316	0.158	0
VGTPBA	Meats	0	0	0	0	0	0	0	0	0	0	0	0	0	0	0	0	0	0	0	0	0	0	0	0	0	0	0	0	0	0	0	0	0	0	0	Meats	VGTPBA	0	0	0	0	0	0	0	0	0	0	0
VGTPBA	Other	168.61	705.683	NA	0.15155	0	2.61175	40.0253	14.2919	19.1119	0	0.00995	0	0.00995	0	2.706	0	0	0	0.00451	0.01875	0.01875	0.00944	0.56045	0	5.0229	7.2285	125.743	0.08555	10.481	65.2025	12.35	998.741	2.475	0	0.0025	Other	VGTPBA	137.274	575.466	0.09	0.3563	0	279.742	0.3542	30.4109	11.3077	12.0425	0
VGTPBA	PB_Dairy	0	0	0	0	0	0	0	0	0	0	0	0	0	0	0	0	0	0	0	0	0	0	0	0	0	0	0	0	0	0	0	0	0	0	0	PB_Dairy	VGTPBA	0	0	0	0	0	0	0	0	0	0	0
VGTPBA	PB_Meat	438.438	1839.16	20.878	31.4119	8.3512	5.1246	3.0368	0.3796	2.1827	0	2.0878	9.0155	7.0226	0	14.235	0	8.0665	14.8993	0.27521	0.19929	0.19929	0.17082	134.568	0	0.1898	363.467	0	4.5552	151.84	664.3	108.186	1023.97	2.6572	15.184	15.184	PB_Meat	VGTPBA	333.411	1398.6	15.8767	23.8873	6.3507	73.8268	3.89702	2.30934	0.288668	1.65984	0
VGTPBA	PB_Seafood	49.7624	102.9	2.36229	5.02005	0.78057	0	0.0294	0	0	0	0.1323	0	0.9849	0	0	0	0	0	0	0	0	0	0	0	0	0	0	0	0	0	0	0	0.23814	0	0	PB_Seafood	VGTPBA	48.363	100.006	2.29586	4.87887	0.758618	0	0	0.0285732	0	0	0
VGTPBA	PB_Snacks	0	0	0	0	0	0	0	0	0	0	0	0	0	0	0	0	0	0	0	0	0	0	0	0	0	0	0	0	0	0	0	0	0	0	0	PB_Snacks	VGTPBA	0	0	0	0	0	0	0	0	0	0	0
VGTPBA	Plant_Fats	195.282	817.46	21.92	0.1009	0	0.3659	0.0795	0	0.0795	0	6.2649	8.1042	4.717	0	107.94	5.3	3.652	14.8671	0	0	0	0	0	0	0	0	0.1167	0	0	0	0	132.5	0.3445	0	0	Plant_Fats	VGTPBA	195.282	817.46	21.92	0.1009	0	8.808	0.3659	0.0795	0	0.0795	0
VGTPBA	Potatoes	85.374	356.252	0.1054	1.8972	2.2134	0.9486	0.8432	0.6324	0.3162	0	0	0	0	0	8.432	0	0.1054	1.4756	0.0527	0.03162	0.03162	0.20026	21.1854	0	20.026	44.268	1.5283	0.4216	4.216	352.036	20.026	4.216	0	0	0	Potatoes	VGTPBA	85.374	356.252	0.1054	1.8972	2.2134	83.5822	0.9486	0.8432	0.6324	0.3162	0
VGTPBA	Seafood	0	0	0	0	0	0	0	0	0	0	0	0	0	0	0	0	0	0	0	0	0	0	0	0	0	0	0	0	0	0	0	0	0	0	0	Seafood	VGTPBA	0	0	0	0	0	0	0	0	0	0	0
VGTPBA	Snacks	432.738	1809.47	19.2342	5.7959	1.27735	1.39325	33.136	2.11655	29.0288	0	9.08375	6.20905	1.46925	14.7812	24.666	0.2642	1.4993	6.728	0.04755	0.155385	0.155385	0.075155	13.2705	0.18627	0.204	125.924	6.9157	1.2125	75.341	253.872	31.1385	156.298	0.37395	2.0449	2.0449	Snacks	VGTPBA	432.738	1809.47	19.2342	5.7959	1.27735	24.5005	1.39325	33.136	2.11655	29.0288	0
VGTPBA	Vegetables	51.6015	216.07	0.331405	2.2368	3.1784	1.19415	5.041	3.0455	1.2835	0	0.05755	0	0.14485	0	2290.63	0	0.60555	35.0919	0.07547	0.058885	0.058885	0.18363	55.398	0	22.4627	53.378	2.3838	0.75115	42.4835	366.971	20.9595	104.547	0.2517	0.4455	0.4455	Vegetables	VGTPBA	51.6015	216.07	0.331405	2.2368	3.1784	149.339	1.19415	5.041	3.0455	1.2835	0
VGTWhole	Dairy_Eggs	481.849	2016.79	30.3039	26.2249	0	4.6176	17.7243	0.7408	16.1029	0	17.8442	7.71915	1.3597	199.113	128.25	2.79673	2.59695	14.9625	0.196345	0.78479	0.78479	0.21335	80.7724	2.66696	0.7293	618.895	57.5378	0.6411	715.394	624.087	56.379	429.375	1.07875	16.6198	16.6198	Dairy_Eggs	VGTWhole	481.849	2016.79	30.3039	26.2249	0	334.463	4.6176	17.7243	0.7408	16.1029	0
VGTWhole	Fruits	112.284	470.596	0.34385	0.96895	3.03225	0.74825	20.9647	13.3348	6.1447	0	0.03595	0.0026	0.0561	0	91.081	0	0.49965	4.1962	0.057685	0.03916	0.03916	0.101275	19.8183	0	35.857	24.6195	0.78245	0.4243	21.0795	268.062	15.025	5.5195	0.0142	0.043	0.043	Fruits	VGTWhole	112.284	470.596	0.34385	0.96895	3.03225	133.091	0.74825	20.9647	13.3348	6.1447	0
VGTWhole	Grains	683.157	2858.09	6.25451	19.6379	11.1297	3.1438	5.916	2.4252	2.97515	23.3105	0.9009	1.59545	1.8104	0	1.403	0	1.0548	3.3686	0.524945	0.208845	0.208845	0.510195	61.6782	0	0	387.553	3.499	4.0742	65.976	520.259	122.108	444.858	1.1316	3.96655	3.96655	Grains	VGTWhole	506.906	2120.84	4.97951	14.5379	8.77975	43.8736	2.4688	5.616	2.3752	2.72515	23.3105
VGTWhole	Legumes_Nuts	518.35	2169.6	17.451	30.673	18.632	4.764	5.483	1.708	3.64	0	2.147	6.459	8.191	0	16.89	0	0.859	494.878	0.6121	0.2555	0.2555	0.6849	401.952	0	0	618.49	5.3	8.889	186.65	1298.74	308.71	40.85	0.05	6.97	6.97	Legumes_Nuts	VGTWhole	429.795	1796.08	19.8887	27.1806	11.6592	145.625	3.9324	3.49135	0.956393	2.41447	0
VGTWhole	Meats	0	0	0	0	0	0	0	0	0	0	0	0	0	0	0	0	0	0	0	0	0	0	0	0	0	0	0	0	0	0	0	0	0	0	0	Meats	VGTWhole	0	0	0	0	0	0	0	0	0	0	0
VGTWhole	Other	168.61	705.683	NA	0.15155	0	2.61175	40.0253	14.2919	19.1119	0	0.00995	0	0.00995	0	2.706	0	0	0	0.00451	0.01875	0.01875	0.00944	0.56045	0	5.0229	7.2285	125.743	0.08555	10.481	65.2025	12.35	998.741	2.475	0	0.0025	Other	VGTWhole	137.274	575.466	0.09	0.3563	0	279.742	0.3542	30.4109	11.3077	12.0425	0
VGTWhole	PB_Dairy	0	0	0	0	0	0	0	0	0	0	0	0	0	0	0	0	0	0	0	0	0	0	0	0	0	0	0	0	0	0	0	0	0	0	0	PB_Dairy	VGTWhole	0	0	0	0	0	0	0	0	0	0	0
VGTWhole	PB_Meat	0	0	0	0	0	0	0	0	0	0	0	0	0	0	0	0	0	0	0	0	0	0	0	0	0	0	0	0	0	0	0	0	0	0	0	PB_Meat	VGTWhole	0	0	0	0	0	0	0	0	0	0	0
VGTWhole	PB_Seafood	0	0	0	0	0	0	0	0	0	0	0	0	0	0	0	0	0	0	0	0	0	0	0	0	0	0	0	0	0	0	0	0	0	0	0	PB_Seafood	VGTWhole	0	0	0	0	0	0	0	0	0	0	0
VGTWhole	PB_Snacks	0	0	0	0	0	0	0	0	0	0	0	0	0	0	0	0	0	0	0	0	0	0	0	0	0	0	0	0	0	0	0	0	0	0	0	PB_Snacks	VGTWhole	0	0	0	0	0	0	0	0	0	0	0
VGTWhole	Plant_Fats	195.282	817.46	21.92	0.1009	0	0.3659	0.0795	0	0.0795	0	6.2649	8.1042	4.717	0	107.94	5.3	3.652	14.8671	0	0	0	0	0	0	0	0	0.1167	0	0	0	0	132.5	0.3445	0	0	Plant_Fats	VGTWhole	195.282	817.46	21.92	0.1009	0	8.808	0.3659	0.0795	0	0.0795	0
VGTWhole	Potatoes	85.374	356.252	0.1054	1.8972	2.2134	0.9486	0.8432	0.6324	0.3162	0	0	0	0	0	8.432	0	0.1054	1.4756	0.0527	0.03162	0.03162	0.20026	21.1854	0	20.026	44.268	1.5283	0.4216	4.216	352.036	20.026	4.216	0	0	0	Potatoes	VGTWhole	85.374	356.252	0.1054	1.8972	2.2134	83.5822	0.9486	0.8432	0.6324	0.3162	0
VGTWhole	Seafood	0	0	0	0	0	0	0	0	0	0	0	0	0	0	0	0	0	0	0	0	0	0	0	0	0	0	0	0	0	0	0	0	0	0	0	Seafood	VGTWhole	0	0	0	0	0	0	0	0	0	0	0
VGTWhole	Snacks	432.738	1809.47	19.2342	5.7959	1.27735	1.39325	33.136	2.11655	29.0288	0	9.08375	6.20905	1.46925	14.7812	24.666	0.2642	1.4993	6.728	0.04755	0.155385	0.155385	0.075155	13.2705	0.18627	0.204	125.924	6.9157	1.2125	75.341	253.872	31.1385	156.298	0.37395	2.0449	2.0449	Snacks	VGTWhole	432.738	1809.47	19.2342	5.7959	1.27735	24.5005	1.39325	33.136	2.11655	29.0288	0
VGTWhole	Vegetables	51.6015	216.07	0.331405	2.2368	3.1784	1.19415	5.041	3.0455	1.2835	0	0.05755	0	0.14485	0	2290.63	0	0.60555	35.0919	0.07547	0.058885	0.058885	0.18363	55.398	0	22.4627	53.378	2.3838	0.75115	42.4835	366.971	20.9595	104.547	0.2517	0.4455	0.4455	Vegetables	VGTWhole	51.6015	216.07	0.331405	2.2368	3.1784	149.339	1.19415	5.041	3.0455	1.2835	0
FLXPBA	Dairy_Eggs	240.996	1008.69	15.1586	13.1191	0	2.3106	8.8598	0.3704	8.0491	0	8.9256	3.8613	0.680075	99.5754	64.135	1.39813	1.2986	7.4836	0.0981825	0.392435	0.392435	0.10668	40.3833	1.33343	0.3645	309.765	28.7666	0.32065	357.891	312.006	28.1965	215.132	0.540475	8.3095	8.3095	Dairy_Eggs	FLXPBA	240.925	1008.4	15.1519	13.1125	0	167.231	2.3088	8.86215	0.3704	8.05145	0
FLXPBA	Fruits	112.284	470.596	0.34385	0.96895	3.03225	0.74825	20.9647	13.3348	6.1447	0	0.03595	0.0026	0.0561	0	91.081	0	0.49965	4.1962	0.057685	0.03916	0.03916	0.101275	19.8183	0	35.857	24.6195	0.78245	0.4243	21.0795	268.062	15.025	5.5195	0.0142	0.043	0.043	Fruits	FLXPBA	112.284	470.596	0.34385	0.96895	3.03225	133.091	0.74825	20.9647	13.3348	6.1447	0
FLXPBA	Grains	506.906	2120.84	4.97951	14.5379	8.77975	2.4688	5.616	2.3752	2.72515	23.3105	0.7009	1.34545	1.3604	0	1.403	0	0.9798	3.3686	0.384945	0.158845	0.158845	0.350195	49.1782	0	0	251.304	2.249	2.8492	55.976	331.509	69.608	443.108	1.1316	2.89155	2.89155	Grains	FLXPBA	506.906	2120.84	4.97951	14.5379	8.77975	43.8736	2.4688	5.616	2.3752	2.72515	23.3105
FLXPBA	Legumes_Nuts	47.795	199.87	4.0527	1.5721	0.9164	0.2528	0.2291	0.0316	0.158	0	0.4819	1.7143	1.8407	0	0.553	0	0.1343	0.1106	0.05767	0.01185	0.01185	0.02923	6.1304	0	0	46.373	0	0.4503	7.505	52.298	21.567	0.395	0	0.869	0.869	Legumes_Nuts	FLXPBA	47.795	199.87	4.0527	1.5721	0.9164	0.3081	0.2528	0.2291	0.0316	0.158	0
FLXPBA	Meats	166.706	697.103	9.32961	18.0528	0	1.37765	0.144	0.08	0	0	3.65345	4.03507	1.03295	63.3886	5.7955	0.470985	0.4033	16.2087	0.23412	0.184285	0.184285	0.359525	6.1195	0.847865	0.049	171.887	1.95145	1.48523	8.65375	258.709	20.7722	197.628	0.4996	8.54927	8.54927	Meats	FLXPBA	166.706	697.103	9.32961	18.0528	0	64.0906	1.37765	0.144	0.08	0	0
FLXPBA	Other	168.61	705.683	NA	0.15155	0	2.61175	40.0253	14.2919	19.1119	0	0.00995	0	0.00995	0	2.706	0	0	0	0.00451	0.01875	0.01875	0.00944	0.56045	0	5.0229	7.2285	125.743	0.08555	10.481	65.2025	12.35	998.741	2.475	0	0.0025	Other	FLXPBA	137.274	575.466	0.09	0.3563	0	279.742	0.3542	30.4109	11.3077	12.0425	0
FLXPBA	PB_Dairy	142.874	598.436	8.26861	2.18895	1.49485	1.3133	7.4851	0.39175	6.71735	0	1.9292	3.10335	1.89325	0	0	1.71545	1.0093	2.57512	0.038705	0.348135	0.348135	0.00112	4.32675	0.59261	0	109.481	0.112	0	215.445	158.165	2.1895	181.042	0.4402	0.0448	0.0448	PB_Dairy	FLXPBA	196.25	821.504	11.652	3.21863	2.19253	238.325	1.97127	9.78688	0.363202	9.10549	0
FLXPBA	PB_Meat	254.331	1066.87	12.111	18.2216	4.8444	2.9727	1.7616	0.2202	1.26615	0	1.2111	5.22975	4.0737	0	8.2575	0	4.67925	8.64285	0.159645	0.115605	0.115605	0.09909	78.0609	0	0.1101	210.841	0	2.6424	88.08	385.35	62.757	593.99	1.5414	8.808	8.808	PB_Meat	FLXPBA	187.834	787.926	8.94446	13.4574	3.57779	41.5918	2.19546	1.30101	0.162627	0.935103	0
FLXPBA	PB_Seafood	24.8812	51.45	1.18114	2.51003	0.390285	0	0.0147	0	0	0	0.06615	0	0.49245	0	0	0	0	0	0	0	0	0	0	0	0	0	0	0	0	0	0	0	0.11907	0	0	PB_Seafood	FLXPBA	24.1815	50.0031	1.14793	2.43944	0.379309	0	0	0.0142866	0	0	0
FLXPBA	PB_Snacks	224.308	940.567	11.4674	3.31735	0.7407	0.63725	11.5358	0.87105	7.11275	1.4145	5.8856	3.2791	0.5267	0.73525	3.406	0.00615	0.34735	2.2759	0.00641	0.017645	0.28327	0.025155	5.9983	0.007995	0	54.929	0.5795	3.0881	15.2725	146.22	40.174	90.551	0.1714	1.17335	0.74285	PB_Snacks	FLXPBA	204.613	858.168	10.177	3.02878	0.73974	9.40913	0.555705	10.6302	0.75945	6.16916	1.4145
FLXPBA	Plant_Fats	195.282	817.46	21.92	0.1009	0	0.3659	0.0795	0	0.0795	0	6.2649	8.1042	4.717	0	107.94	5.3	3.652	14.8671	0	0	0	0	0	0	0	0	0.1167	0	0	0	0	132.5	0.3445	0	0	Plant_Fats	FLXPBA	218.828	916.041	24.5844	0.110891	0	9.42413	0.409196	0.0894913	0	0.0894913	0
FLXPBA	Potatoes	85.374	356.252	0.1054	1.8972	2.2134	0.9486	0.8432	0.6324	0.3162	0	0	0	0	0	8.432	0	0.1054	1.4756	0.0527	0.03162	0.03162	0.20026	21.1854	0	20.026	44.268	1.5283	0.4216	4.216	352.036	20.026	4.216	0	0	0	Potatoes	FLXPBA	85.374	356.252	0.1054	1.8972	2.2134	83.5822	0.9486	0.8432	0.6324	0.3162	0
FLXPBA	Seafood	24.1815	101.062	1.25538	2.793	0	0.31605	0	0	0	0	0.2058	0.47775	0.3381	9.25365	0	0.91728	0.2205	0.0588	0.011025	0.016905	0.016905	0.03381	1.5876	0.588	0	32.34	5.3067	0.0588	3.087	49.98	3.969	66.738	0.1617	3.72645	3.72645	Seafood	FLXPBA	24.1815	101.062	1.25538	2.793	0	9.6138	0.31605	0	0	0	0
FLXPBA	Snacks	228.124	953.872	10.0735	3.0025	0.735575	0.745075	16.5807	1.06593	14.5272	0	4.62092	3.36718	0.806025	7.4212	12.333	0.1321	0.85165	3.50935	0.02709	0.0789675	0.0789675	0.0472675	7.05598	0.093135	0.204	65.6905	3.46295	0.63175	38.155	140.961	16.8442	85.289	0.204825	1.025	1.025	Snacks	FLXPBA	228.124	953.872	10.0735	3.0025	0.735575	12.314	0.745075	16.5807	1.06593	14.5272	0
FLXPBA	Vegetables	51.6015	216.07	0.331405	2.2368	3.1784	1.19415	5.041	3.0455	1.2835	0	0.05755	0	0.14485	0	2290.63	0	0.60555	35.0919	0.07547	0.058885	0.058885	0.18363	55.398	0	22.4627	53.378	2.3838	0.75115	42.4835	366.971	20.9595	104.547	0.2517	0.4455	0.4455	Vegetables	FLXPBA	51.6015	216.07	0.331405	2.2368	3.1784	149.339	1.19415	5.041	3.0455	1.2835	0
FLXWhole	Dairy_Eggs	240.996	1008.69	15.1586	13.1191	0	2.3106	8.8598	0.3704	8.0491	0	8.9256	3.8613	0.680075	99.5754	64.135	1.39813	1.2986	7.4836	0.0981825	0.392435	0.392435	0.10668	40.3833	1.33343	0.3645	309.765	28.7666	0.32065	357.891	312.006	28.1965	215.132	0.540475	8.3095	8.3095	Dairy_Eggs	FLXWhole	240.925	1008.4	15.1519	13.1125	0	167.231	2.3088	8.86215	0.3704	8.05145	0
FLXWhole	Fruits	155.574	652.146	0.508675	1.43213	4.47738	1.10817	28.4934	18.2769	8.01715	0	0.053925	0.0039	0.08415	0	134.492	0	0.742375	6.1665	0.0858175	0.05732	0.05732	0.151913	29.5855	0	53.7642	36.2193	1.17368	0.61515	30.9093	397.477	22.2535	6.85925	0.0142	0.0645	0.0645	Fruits	FLXWhole	155.574	652.146	0.508675	1.43213	4.47738	195.731	1.10817	28.4934	18.2769	8.01715	0
FLXWhole	Grains	683.157	2858.09	6.25451	19.6379	11.1297	3.1438	5.916	2.4252	2.97515	23.3105	0.9009	1.59545	1.8104	0	1.403	0	1.0548	3.3686	0.524945	0.208845	0.208845	0.510195	61.6782	0	0	387.553	3.499	4.0742	65.976	520.259	122.108	444.858	1.1316	3.96655	3.96655	Grains	FLXWhole	556.907	2329.99	5.34121	15.9847	9.44642	45.6111	2.66029	5.70111	2.38938	2.79607	23.3105
FLXWhole	Legumes_Nuts	408.75	1711	15	23.125	14.475	3.625	4.225	1.3	2.8	0	1.825	5.75	6.95	0	13	0	0.7	369.6	0.485	0.195	0.195	0.525	303.65	0	0	478	3.35	6.825	133.75	988	228.25	23.5	0.025	5.25	5.25	Legumes_Nuts	FLXWhole	350	1462.05	19.1878	21.2375	8.22871	128.342	3.03	2.44222	0.599174	1.71908	0
FLXWhole	Meats	166.706	697.103	9.32961	18.0528	0	1.37765	0.144	0.08	0	0	3.65345	4.03507	1.03295	63.3886	5.7955	0.470985	0.4033	16.2087	0.23412	0.184285	0.184285	0.359525	6.1195	0.847865	0.049	171.887	1.95145	1.48523	8.65375	258.709	20.7722	197.628	0.4996	8.54927	8.54927	Meats	FLXWhole	166.706	697.103	9.32961	18.0528	0	64.0906	1.37765	0.144	0.08	0	0
FLXWhole	Other	168.61	705.683	NA	0.15155	0	2.61175	40.0253	14.2919	19.1119	0	0.00995	0	0.00995	0	2.706	0	0	0	0.00451	0.01875	0.01875	0.00944	0.56045	0	5.0229	7.2285	125.743	0.08555	10.481	65.2025	12.35	998.741	2.475	0	0.0025	Other	FLXWhole	137.274	575.466	0.09	0.3563	0	279.742	0.3542	30.4109	11.3077	12.0425	0
FLXWhole	PB_Dairy	0	0	0	0	0	0	0	0	0	0	0	0	0	0	0	0	0	0	0	0	0	0	0	0	0	0	0	0	0	0	0	0	0	0	0	PB_Dairy	FLXWhole	0	0	0	0	0	0	0	0	0	0	0
FLXWhole	PB_Meat	0	0	0	0	0	0	0	0	0	0	0	0	0	0	0	0	0	0	0	0	0	0	0	0	0	0	0	0	0	0	0	0	0	0	0	PB_Meat	FLXWhole	0	0	0	0	0	0	0	0	0	0	0
FLXWhole	PB_Seafood	0	0	0	0	0	0	0	0	0	0	0	0	0	0	0	0	0	0	0	0	0	0	0	0	0	0	0	0	0	0	0	0	0	0	0	PB_Seafood	FLXWhole	0	0	0	0	0	0	0	0	0	0	0
FLXWhole	PB_Snacks	0	0	0	0	0	0	0	0	0	0	0	0	0	0	0	0	0	0	0	0	0	0	0	0	0	0	0	0	0	0	0	0	0	0	0	PB_Snacks	FLXWhole	0	0	0	0	0	0	0	0	0	0	0
FLXWhole	Plant_Fats	195.282	817.46	21.92	0.1009	0	0.3659	0.0795	0	0.0795	0	6.2649	8.1042	4.717	0	107.94	5.3	3.652	14.8671	0	0	0	0	0	0	0	0	0.1167	0	0	0	0	132.5	0.3445	0	0	Plant_Fats	FLXWhole	206.082	862.664	23.1417	0.1009	0	8.808	0.3659	0.0795	0	0.0795	0
FLXWhole	Potatoes	85.374	356.252	0.1054	1.8972	2.2134	0.9486	0.8432	0.6324	0.3162	0	0	0	0	0	8.432	0	0.1054	1.4756	0.0527	0.03162	0.03162	0.20026	21.1854	0	20.026	44.268	1.5283	0.4216	4.216	352.036	20.026	4.216	0	0	0	Potatoes	FLXWhole	85.374	356.252	0.1054	1.8972	2.2134	83.5822	0.9486	0.8432	0.6324	0.3162	0
FLXWhole	Seafood	24.1815	101.062	1.25538	2.793	0	0.31605	0	0	0	0	0.2058	0.47775	0.3381	9.25365	0	0.91728	0.2205	0.0588	0.011025	0.016905	0.016905	0.03381	1.5876	0.588	0	32.34	5.3067	0.0588	3.087	49.98	3.969	66.738	0.1617	3.72645	3.72645	Seafood	FLXWhole	24.1815	101.062	1.25538	2.793	0	9.6138	0.31605	0	0	0	0
FLXWhole	Snacks	432.738	1809.47	19.2342	5.7959	1.27735	1.39325	33.136	2.11655	29.0288	0	9.08375	6.20905	1.46925	14.7812	24.666	0.2642	1.4993	6.728	0.04755	0.155385	0.155385	0.075155	13.2705	0.18627	0.204	125.924	6.9157	1.2125	75.341	253.872	31.1385	156.298	0.37395	2.0449	2.0449	Snacks	FLXWhole	432.738	1809.47	19.2342	5.7959	1.27735	24.5005	1.39325	33.136	2.11655	29.0288	0
FLXWhole	Vegetables	77.4022	324.104	0.497107	3.3552	4.7676	1.79123	7.5615	4.56825	1.92525	0	0.086325	0	0.217275	0	3435.94	0	0.908325	52.6379	0.113205	0.0883275	0.0883275	0.275445	83.097	0	33.6941	80.067	3.5757	1.12672	63.7253	550.457	31.4393	156.821	0.37755	0.66825	0.66825	Vegetables	FLXWhole	77.4022	324.104	0.497107	3.3552	4.7676	224.008	1.79123	7.5615	4.56825	1.92525	0
[truncated: 25 more columns]

## Sheet: Results Env.Impact
Supplementary Data 5. Results of the Environment Impact Analysis
Detailed results displaying the proportional contribution of the respective food groups to the environmental impact of the dietary scenarios using both a mass and energy based functional unit.
FUNCTIONAL UNIT: MASS BASIS						FUNCTIONAL UNIT: ENERGY BASIS						Percentage differences of the environmental impact between the two different functional units
Environmental impact per scenario						Environmental impact per scenario
diet_type	GHGs_kgCO2eq	Land_Use_m2	Water_Use_L	Column1		diet_type	GHGs	Land_Use	Water_Use			GHGs	Land_Use	Water_Use
BAU	4.64354	7.15138	104.564			BAU	4.70823	7.24783	105.597			0.0139294	0.0134869	0.00987592
VGNPBA	2.20919	3.95222	76.6988			VGNPBA	2.59154	3.86697	75.259			0.17307	-0.0215681	-0.0187717
VGNWhole	2.11802	4.53515	104.384			VGNWhole	2.60537	4.32655	107.59			0.230095	-0.0459962	0.0307161
VGTPBA	2.97104	4.94463	82.2171			VGTPBA	2.92332	4.95368	80.9434			-0.0160632	0.00183114	-0.015492
VGTWhole	2.784	5.2281	77.8283			VGTWhole	2.98015	5.32878	81.3689			0.0704572	0.0192571	0.0454919
FLXPBA	3.41928	5.53823	90.2694			FLXPBA	3.65049	5.55593	90.1135			0.0676198	0.00319554	-0.00172667
FLXWhole	3.25185	5.4584	105.87			FLXWhole	3.50315	5.67301	109.862			0.0772789	0.0393179	0.0377073
Environmental impact per food category in the different scenarios						Environmental impact per food category in the different scenarios
Food_Cat	diet_type	GHGs_kgCO2eq	Land_Use_m2	Water_Use_L		Food_Cat	diet_type	GHGs	Land_Use	Water_Use		GHGs	Land_Use	Water_Use
Dairy_Eggs	BAU	1.30516	2.07483	7.55986		Dairy_Eggs	BAU	1.30516	2.07483	7.55986		0	0	0
Fruits	BAU	0.128654	0.151886	27.8597		Fruits	BAU	0.128654	0.151886	27.8597		5.0152e-08	-2.0788e-07	-6.78398e-10
Grains	BAU	0.233287	0.335806	9.57657		Grains	BAU	0.233287	0.335806	9.57657		-1.16577e-07	9.47777e-08	2.04039e-15
Legumes_Nuts	BAU	0.0239505	0.0940593	0.11465		Legumes_Nuts	BAU	0.0239505	0.0940593	0.11465		6.9268e-08	3.61155e-08	3.44526e-08
Meats	BAU	1.9943	2.63266	32.847		Meats	BAU	1.9943	2.63266	32.847		-2.27644e-08	-1.78542e-08	0
Other	BAU	0.205218	0.618191	5.10161		Other	BAU	0.248838	0.692716	5.70161		0.21255	0.120554	0.11761
PB_Dairy	BAU	0	0	0		PB_Dairy	BAU	0	0	0		0	0	0
PB_Meat	BAU	0	0	0		PB_Meat	BAU	0	0	0		0	0	0
PB_Seafood	BAU	0	0	0		PB_Seafood	BAU	0	0	0		0	0	0
PB_Snacks	BAU	0	0	0		PB_Snacks	BAU	0	0	0		0	0	0
Plant_Fats	BAU	0.0636236	0.151106	7.47432		Plant_Fats	BAU	0.0636236	0.151106	7.47432		1.5532e-08	-2.3148e-08	2.73311e-15
Potatoes	BAU	0.0376949	0.0482239	3.5495		Potatoes	BAU	0.0376949	0.0482239	3.5495		8.30452e-07	4.02158e-07	0
Seafood	BAU	0.1793	0.0419923	0.166059		Seafood	BAU	0.1793	0.0419923	0.166059		0	0	0
Snacks	BAU	0.363502	0.950575	1.84973		Snacks	BAU	0.362941	0.952891	1.84973		-0.0015434	0.00243567	0
Vegetables	BAU	0.108859	0.0520487	8.46518		Vegetables	BAU	0.108859	0.0520487	8.46518		-1.10253e-07	1.4537e-07	0
Dairy_Eggs	VGNPBA	0	0	0		Dairy_Eggs	VGNPBA	0	0	0		0	0	0
Fruits	VGNPBA	0.128654	0.151886	27.8597		Fruits	VGNPBA	0.128654	0.151886	27.8597		5.0152e-08	-2.0788e-07	-6.78398e-10
Grains	VGNPBA	0.233287	0.335806	9.57657		Grains	VGNPBA	0.233287	0.335806	9.57657		-1.16577e-07	9.47777e-08	2.04039e-15
Legumes_Nuts	VGNPBA	0.0239505	0.0940593	0.11465		Legumes_Nuts	VGNPBA	0.0239505	0.0940593	0.11465		6.9268e-08	3.61155e-08	3.44526e-08
Meats	VGNPBA	0	0	0		Meats	VGNPBA	0	0	0		0	0	0
Other	VGNPBA	0.204392	0.621564	5.82564		Other	VGNPBA	0.248838	0.692716	5.70161		0.217455	0.114473	-0.0212913
PB_Dairy	VGNPBA	0.231423	0.361861	1.42491		PB_Dairy	VGNPBA	0.342355	0.532244	2.21066		0.479348	0.470852	0.551436
PB_Meat	VGNPBA	0.53949	0.40737	11.01		PB_Meat	VGNPBA	0.398435	0.300859	8.13133		-0.261459	-0.261459	-0.261459
PB_Seafood	VGNPBA	0.0360857	0.116769	1.176		PB_Seafood	VGNPBA	0.0350709	0.113485	1.14293		-0.0281224	-0.0281224	-0.0281224
PB_Snacks	VGNPBA	0.5842	1.58434	0.215835		PB_Snacks	VGNPBA	0.932433	1.34419	0.197118		0.596085	-0.15158	-0.0867166
Plant_Fats	VGNPBA	0.0793359	0.175953	7.47826		Plant_Fats	VGNPBA	0.079725	0.176569	7.47835		0.00490437	0.00349696	1.30451e-05
Potatoes	VGNPBA	0.0376949	0.0482239	3.5495		Potatoes	VGNPBA	0.0376949	0.0482239	3.5495		8.30452e-07	4.02158e-07	0
Seafood	VGNPBA	0	0	0		Seafood	VGNPBA	0	0	0		0	0	0
Snacks	VGNPBA	0.00182395	0.00233341	0.0025164		Snacks	VGNPBA	0.00182395	0.00233341	0.0025164		8.30452e-07	4.02158e-07	0
Vegetables	VGNPBA	0.108859	0.0520487	8.46518		Vegetables	VGNPBA	0.108859	0.0520487	8.46518		-1.10253e-07	1.4537e-07	0
Dairy_Eggs	VGNWhole	0	0	0		Dairy_Eggs	VGNWhole	0	0	0		0	0	0
Fruits	VGNWhole	0.239923	0.268699	54.0794		Fruits	VGNWhole	0.239923	0.268699	54.0794		4.23039e-08	-2.48384e-07	-6.98973e-10
Grains	VGNWhole	0.409859	0.602489	9.57657		Grains	VGNWhole	0.258333	0.373633	9.57657		-0.369703	-0.379851	2.04039e-15
Legumes_Nuts	VGNWhole	0.319442	0.985937	6.72564		Legumes_Nuts	VGNWhole	0.541732	1.13345	9.24565		0.695868	0.149622	0.374688
Meats	VGNWhole	0	0	0		Meats	VGNWhole	0	0	0		0	0	0
Other	VGNWhole	0.204392	0.621564	5.82564		Other	VGNWhole	0.248838	0.692716	5.70161		0.217455	0.114473	-0.0212913
PB_Dairy	VGNWhole	0	0	0		PB_Dairy	VGNWhole	0	0	0		0	0	0
PB_Meat	VGNWhole	0	0	0		PB_Meat	VGNWhole	0	0	0		0	0	0
PB_Seafood	VGNWhole	0	0	0		PB_Seafood	VGNWhole	0	0	0		0	0	0
PB_Snacks	VGNWhole	0.5842	1.58434	0.215835		PB_Snacks	VGNWhole	0.932433	1.34419	0.197118		0.596085	-0.15158	-0.0867166
Plant_Fats	VGNWhole	0.10297	0.317463	7.47849		Plant_Fats	VGNWhole	0.10646	0.336647	7.47862		0.0338971	0.0604305	1.71506e-05
Potatoes	VGNWhole	0.0376949	0.0482239	3.5495		Potatoes	VGNWhole	0.0376949	0.0482239	3.5495		8.30452e-07	4.02158e-07	0
Seafood	VGNWhole	0	0	0		Seafood	VGNWhole	0	0	0		0	0	0
Snacks	VGNWhole	0.00182395	0.00233341	0.0025164		Snacks	VGNWhole	0.00182395	0.00233341	0.0025164		8.30452e-07	4.02158e-07	0
Vegetables	VGNWhole	0.217718	0.104097	16.9304		Vegetables	VGNWhole	0.217718	0.104097	16.9304		-1.10253e-07	1.4537e-07	0
Dairy_Eggs	VGTPBA	1.30516	2.07483	7.55986		Dairy_Eggs	VGTPBA	1.30516	2.07483	7.55986		0	0	0
Fruits	VGTPBA	0.128654	0.151886	27.8597		Fruits	VGTPBA	0.128654	0.151886	27.8597		5.0152e-08	-2.0788e-07	-6.78398e-10
Grains	VGTPBA	0.233287	0.335806	9.57657		Grains	VGTPBA	0.233287	0.335806	9.57657		-1.16577e-07	9.47777e-08	2.04039e-15
Legumes_Nuts	VGTPBA	0.0239505	0.0940593	0.11465		Legumes_Nuts	VGTPBA	0.0239505	0.0940593	0.11465		6.9268e-08	3.61155e-08	3.44526e-08
Meats	VGTPBA	0	0	0		Meats	VGTPBA	0	0	0		0	0	0
Other	VGTPBA	0.205218	0.618191	5.10161		Other	VGTPBA	0.248838	0.692716	5.70161		0.21255	0.120554	0.11761
PB_Dairy	VGTPBA	0	0	0		PB_Dairy	VGTPBA	0	0	0		0	0	0
PB_Meat	VGTPBA	0.46501	0.35113	9.49		PB_Meat	VGTPBA	0.353618	0.267018	7.2167		-0.239547	-0.239547	-0.239547
PB_Seafood	VGTPBA	0.0360857	0.116769	1.176		PB_Seafood	VGTPBA	0.0350709	0.113485	1.14293		-0.0281224	-0.0281224	-0.0281224
PB_Snacks	VGTPBA	0	0	0		PB_Snacks	VGTPBA	0	0	0		0	0	0
Plant_Fats	VGTPBA	0.0636236	0.151106	7.47432		Plant_Fats	VGTPBA	0.0636236	0.151106	7.47432		1.5532e-08	-2.3148e-08	2.73311e-15
Potatoes	VGTPBA	0.0376949	0.0482239	3.5495		Potatoes	VGTPBA	0.0376949	0.0482239	3.5495		8.30452e-07	4.02158e-07	0
Seafood	VGTPBA	0	0	0		Seafood	VGTPBA	0	0	0		0	0	0
Snacks	VGTPBA	0.363502	0.950575	1.84973		Snacks	VGTPBA	0.362941	0.952891	2.08231		-0.0015434	0.00243567	0.125736
Vegetables	VGTPBA	0.108859	0.0520487	8.46518		Vegetables	VGTPBA	0.108859	0.0520487	8.46518		-1.10253e-07	1.4537e-07	0
Dairy_Eggs	VGTWhole	1.30516	2.07483	7.55986		Dairy_Eggs	VGTWhole	1.30516	2.07483	7.55986		0	0	0
Fruits	VGTWhole	0.128654	0.151886	27.8597		Fruits	VGTWhole	0.128654	0.151886	27.8597		5.0152e-08	-2.0788e-07	-6.78398e-10
Grains	VGTWhole	0.321573	0.469148	9.57657		Grains	VGTWhole	0.233287	0.335806	9.57657		-0.274544	-0.284221	2.04039e-15
Legumes_Nuts	VGTWhole	0.249713	0.712093	6.39184		Legumes_Nuts	VGTWhole	0.46947	0.849663	8.89973		0.880036	0.19319	0.392358
Meats	VGTWhole	0	0	0		Meats	VGTWhole	0	0	0		0	0	0
Other	VGTWhole	0.205218	0.618191	5.10161		Other	VGTWhole	0.248838	0.692716	5.70161		0.21255	0.120554	0.11761
PB_Dairy	VGTWhole	0	0	0		PB_Dairy	VGTWhole	0	0	0		0	0	0
PB_Meat	VGTWhole	0	0	0		PB_Meat	VGTWhole	0	0	0		0	0	0
PB_Seafood	VGTWhole	0	0	0		PB_Seafood	VGTWhole	0	0	0		0	0	0
PB_Snacks	VGTWhole	0	0	0		PB_Snacks	VGTWhole	0	0	0		0	0	0
Plant_Fats	VGTWhole	0.0636236	0.151106	7.47432		Plant_Fats	VGTWhole	0.0636236	0.151106	7.47432		1.5532e-08	-2.3148e-08	2.73311e-15
Potatoes	VGTWhole	0.0376949	0.0482239	3.5495		Potatoes	VGTWhole	0.0376949	0.0482239	3.5495		8.30452e-07	4.02158e-07	0
Seafood	VGTWhole	0	0	0		Seafood	VGTWhole	0	0	0		0	0	0
Snacks	VGTWhole	0.363502	0.950575	1.84973		Snacks	VGTWhole	0.362941	0.952891	2.08231		-0.0015434	0.00243567	0.125736
Vegetables	VGTWhole	0.108859	0.0520487	8.46518		Vegetables	VGTWhole	0.108859	0.0520487	8.46518		-1.10253e-07	1.4537e-07	0
Dairy_Eggs	FLXPBA	0.652929	1.03796	3.78184		Dairy_Eggs	FLXPBA	0.652929	1.03796	3.78184		0	0	0
Fruits	FLXPBA	0.128654	0.151886	27.8597		Fruits	FLXPBA	0.128654	0.151886	27.8597		5.0152e-08	-2.0788e-07	-6.78398e-10
Grains	FLXPBA	0.233287	0.335806	9.57657		Grains	FLXPBA	0.233287	0.335806	9.57657		-1.16577e-07	9.47777e-08	2.04039e-15
Legumes_Nuts	FLXPBA	0.0239505	0.0940593	0.11465		Legumes_Nuts	FLXPBA	0.0239505	0.0940593	0.11465		6.9268e-08	3.61155e-08	3.44526e-08
Meats	FLXPBA	0.997148	1.31633	16.4235		Meats	FLXPBA	0.997148	1.31633	16.4235		-2.27644e-08	-1.78542e-08	0
Other	FLXPBA	0.205218	0.618191	5.10161		Other	FLXPBA	0.248838	0.692716	5.70161		0.21255	0.120554	0.11761
PB_Dairy	FLXPBA	0.115711	0.180931	0.712456		PB_Dairy	FLXPBA	0.171177	0.266122	1.10533		0.479348	0.470852	0.551436
PB_Meat	FLXPBA	0.269745	0.203685	5.505		PB_Meat	FLXPBA	0.199218	0.15043	4.06567		-0.261459	-0.261459	-0.261459
PB_Seafood	FLXPBA	0.0180428	0.0583844	0.588		PB_Seafood	FLXPBA	0.0175354	0.0567425	0.571464		-0.0281224	-0.0281224	-0.0281224
PB_Snacks	FLXPBA	0.2921	0.792171	0.107917		PB_Snacks	FLXPBA	0.466216	0.672094	0.0985592		0.596085	-0.15158	-0.0867166
Plant_Fats	FLXPBA	0.0636236	0.151106	7.47432		Plant_Fats	FLXPBA	0.0716742	0.163837	7.47634		0.126535	0.0842539	0.000270058
Potatoes	FLXPBA	0.0376949	0.0482239	3.5495		Potatoes	FLXPBA	0.0376949	0.0482239	3.5495		8.30452e-07	4.02158e-07	0
Seafood	FLXPBA	0.0896502	0.0209962	0.0830295		Seafood	FLXPBA	0.0896502	0.0209962	0.0830295		0	0	0
Snacks	FLXPBA	0.182663	0.476454	0.926123		Snacks	FLXPBA	0.182382	0.477612	1.04241		-0.00153569	0.0024297	0.125565
Vegetables	FLXPBA	0.108859	0.0520487	8.46518		Vegetables	FLXPBA	0.108859	0.0520487	8.46518		-1.10253e-07	1.4537e-07	0
Dairy_Eggs	FLXWhole	0.652929	1.03796	3.78184		Dairy_Eggs	FLXWhole	0.652929	1.03796	3.78184		0	0	0
Fruits	FLXWhole	0.184288	0.210292	40.9696		Fruits	FLXWhole	0.184288	0.210292	40.9696		4.50433e-08	-2.33757e-07	-6.91977e-10
Grains	FLXWhole	0.321573	0.469148	9.57657		Grains	FLXWhole	0.258333	0.373633	9.57657		-0.196659	-0.203591	2.04039e-15
Legumes_Nuts	FLXWhole	0.172935	0.5575	4.36282		Legumes_Nuts	FLXWhole	0.420255	0.754431	7.3241		1.43013	0.353241	0.678756
Meats	FLXWhole	0.997148	1.31633	16.4235		Meats	FLXWhole	0.997148	1.31633	16.4235		-2.27644e-08	-1.78542e-08	0
Other	FLXWhole	0.205218	0.618191	5.10161		Other	FLXWhole	0.248838	0.692716	5.70161		0.21255	0.120554	0.11761
PB_Dairy	FLXWhole	0	0	0		PB_Dairy	FLXWhole	0	0	0		0	0	0
PB_Meat	FLXWhole	0	0	0		PB_Meat	FLXWhole	0	0	0		0	0	0
PB_Seafood	FLXWhole	0	0	0		PB_Seafood	FLXWhole	0	0	0		0	0	0
PB_Snacks	FLXWhole	0	0	0		PB_Snacks	FLXWhole	0	0	0		0	0	0
Plant_Fats	FLXWhole	0.0636236	0.151106	7.47432		Plant_Fats	FLXWhole	0.066511	0.168394	7.47435		0.0453827	0.114413	3.82486e-06
Potatoes	FLXWhole	0.0376949	0.0482239	3.5495		Potatoes	FLXWhole	0.0376949	0.0482239	3.5495		8.30452e-07	4.02158e-07	0
Seafood	FLXWhole	0.0896502	0.0209962	0.0830295		Seafood	FLXWhole	0.0896502	0.0209962	0.0830295		0	0	0
Snacks	FLXWhole	0.363502	0.950575	1.84973		Snacks	FLXWhole	0.362941	0.952891	2.08231		-0.0015434	0.00243567	0.125736
Vegetables	FLXWhole	0.163289	0.078073	12.6978		Vegetables	FLXWhole	0.163289	0.078073	12.6978		-1.10253e-07	1.4537e-07	0

## Sheet: Results Price
Supplementary Data 6. Results of the daily food expenditure analysis
Detailed results displaying the proportional contribution of the respective food groups to the daily food expenditure of the dietary scenarios. Results are displayed on both a mass and energy functional unit.
Price values are expressed in Swedish krona(kr).
10 kr = 0,9€ / 0.96 US$
FUNCTIONAL UNIT: MASS BASIS								FUNCTIONAL UNIT: ENERGY BASIS
Cost expenditure of the different scenarios								Cost expenditure of the different scenarios
	Scenario	Median	Q25	Q75	Max	Min		Scenario	Median	Q25	Q75	Max	Min
	BAU	81.6331	65.9612	104.823	195.264	46.387		BAU	84.4015	68.2236	107.67	201.137	47.251
	VGNPBA	85.8015	73.1892	109.151	164.138	53.787		VGNPBA	85.5819	74.0285	105.189	157.666	54.1097
	VGNWhole	77.6573	63.062	98.3096	155.908	41.0048		VGNWhole	83.5521	68.1743	101.515	159.702	45.7521
	VGTPBA	80.1355	67.3515	104.7	182.236	49.8837		VGTPBA	76.7468	64.674	98.4011	173.243	47.7556
	VGTWhole	67.9244	56.9166	84.3614	151.675	39.9085		VGTWhole	76.1014	63.9339	91.6108	159.965	46.2302
	FLXPBA	83.7074	69.5515	106.914	179.551	50.0468		FLXPBA	85.1354	71.2376	106.597	179.576	50.7599
	FLXWhole	78.3591	63.6321	100.669	180.709	42.6483		FLXWhole	88.9029	72.5116	111.226	194.156	50.0223
Cost expenditure per food category in the different scenarios								Cost expenditure per food category in the different scenarios
Food_Cat	Scenario	Median	Q25	Q75	Max	Min		Food_Cat	Scenario	Median	Q25	Q75	Max	Min
Dairy_Eggs	BAU	13.8607	12.5471	15.9669	29.4257	10.7404		Dairy_Eggs	BAU	13.8607	12.5471	15.9669	29.4257	10.7404
Dairy_Eggs	VGNPBA	0	0	0	0	0		Dairy_Eggs	VGNPBA	0	0	0	0	0
Dairy_Eggs	VGNWhole	0	0	0	0	0		Dairy_Eggs	VGNWhole	0	0	0	0	0
Dairy_Eggs	VGTPBA	13.8607	12.5471	15.9669	29.4257	10.7404		Dairy_Eggs	VGTPBA	13.8607	12.5471	15.9669	29.4257	10.7404
Dairy_Eggs	VGTWhole	13.8607	12.5471	15.9669	29.4257	10.7404		Dairy_Eggs	VGTWhole	13.8607	12.5471	15.9669	29.4257	10.7404
Dairy_Eggs	FLXPBA	6.93601	6.2777	7.99031	14.7213	5.37323		Dairy_Eggs	FLXPBA	6.93034	6.27353	7.98346	14.7128	5.37018
Dairy_Eggs	FLXWhole	6.93601	6.2777	7.99031	14.7213	5.37323		Dairy_Eggs	FLXWhole	6.93034	6.27353	7.98346	14.7128	5.37018
Fruits	BAU	7.32182	6.04787	9.73204	12.3868	3.84751		Fruits	BAU	7.32182	6.04787	9.73204	12.3868	3.84751
Fruits	VGNPBA	7.32182	6.04787	9.73204	12.3868	3.84751		Fruits	VGNPBA	7.32182	6.04787	9.73204	12.3868	3.84751
Fruits	VGNWhole	13.7444	11.4633	18.3541	23.0731	7.27187		Fruits	VGNWhole	13.7444	11.4633	18.3541	23.0731	7.27187
Fruits	VGTPBA	7.32182	6.04787	9.73204	12.3868	3.84751		Fruits	VGTPBA	7.32182	6.04787	9.73204	12.3868	3.84751
Fruits	VGTWhole	7.32182	6.04787	9.73204	12.3868	3.84751		Fruits	VGTWhole	7.32182	6.04787	9.73204	12.3868	3.84751
Fruits	FLXPBA	7.32182	6.04787	9.73204	12.3868	3.84751		Fruits	FLXPBA	7.32182	6.04787	9.73204	12.3868	3.84751
Fruits	FLXWhole	10.5331	8.7556	14.0431	17.7299	5.55969		Fruits	FLXWhole	10.5331	8.7556	14.0431	17.7299	5.55969
Grains	BAU	6.93832	5.91565	8.99436	21.8193	3.43682		Grains	BAU	6.93832	5.91565	8.99436	21.8193	3.43682
Grains	VGNPBA	6.93832	5.91565	8.99436	21.8193	3.43682		Grains	VGNPBA	6.93832	5.91565	8.99436	21.8193	3.43682
Grains	VGNWhole	10.0908	8.50565	16.2821	30.0763	5.73682		Grains	VGNWhole	7.38548	6.28303	10.0281	22.9905	3.76306
Grains	VGTPBA	6.93832	5.91565	8.99436	21.8193	3.43682		Grains	VGTPBA	6.93832	5.91565	8.99436	21.8193	3.43682
Grains	VGTWhole	8.51457	7.21065	12.6382	25.9478	4.58682		Grains	VGTWhole	6.93832	5.91565	8.99436	21.8193	3.43682
Grains	FLXPBA	6.93832	5.91565	8.99436	21.8193	3.43682		Grains	FLXPBA	6.93832	5.91565	8.99436	21.8193	3.43682
Grains	FLXWhole	8.51457	7.21065	12.6382	25.9478	4.58682		Grains	FLXWhole	7.38548	6.28303	10.0281	22.9905	3.76306
Legumes_Nuts	BAU	1.1771	0.62963	1.31401	2.04871	0.215275		Legumes_Nuts	BAU	1.1771	0.62963	1.31401	2.04871	0.215275
Legumes_Nuts	VGNPBA	1.1771	0.62963	1.31401	2.04871	0.215275		Legumes_Nuts	VGNPBA	1.1771	0.62963	1.31401	2.04871	0.215275
Legumes_Nuts	VGNWhole	17.109	12.7058	18.7538	24.542	7.413		Legumes_Nuts	VGNWhole	25.3242	19.7455	28.3258	35.148	14.0435
Legumes_Nuts	VGTPBA	1.1771	0.62963	1.31401	2.04871	0.215275		Legumes_Nuts	VGTPBA	1.1771	0.62963	1.31401	2.04871	0.215275
Legumes_Nuts	VGTWhole	13.682	10.8727	14.9282	18.5774	6.78625		Legumes_Nuts	VGTWhole	21.7727	17.8458	24.3612	28.9668	13.394
Legumes_Nuts	FLXPBA	1.1771	0.62963	1.31401	2.04871	0.215275		Legumes_Nuts	FLXPBA	1.1771	0.62963	1.31401	2.04871	0.215275
Legumes_Nuts	FLXWhole	9.7495	7.47788	10.6019	13.616	4.3285		Legumes_Nuts	FLXWhole	19.128	15.4416	21.4758	25.8123	11.6317
Meats	BAU	23.0972	16.6077	29.6902	52.5056	12.4428		Meats	BAU	24.203	17.531	31.077	56.3494	12.4428
Meats	VGNPBA	0	0	0	0	0		Meats	VGNPBA	0	0	0	0	0
Meats	VGNWhole	0	0	0	0	0		Meats	VGNWhole	0	0	0	0	0
Meats	VGTPBA	0	0	0	0	0		Meats	VGTPBA	0	0	0	0	0
Meats	VGTWhole	0	0	0	0	0		Meats	VGTWhole	0	0	0	0	0
Meats	FLXPBA	11.5486	8.30386	14.8451	26.2528	6.22141		Meats	FLXPBA	12.1015	8.76551	15.5385	28.1747	6.22141
Meats	FLXWhole	11.5486	8.30386	14.8451	26.2528	6.22141		Meats	FLXWhole	12.1015	8.76551	15.5385	28.1747	6.22141
Other	BAU	4.07338	3.84955	4.32941	4.98743	3.007		Other	BAU	5.48329	5.07899	5.84645	6.69402	3.827
Other	VGNPBA	3.78597	3.62656	3.99562	4.63791	2.84782		Other	VGNPBA	5.19589	4.856	5.51266	6.34449	3.66782
Other	VGNWhole	3.78597	3.62656	3.99562	4.63791	2.84782		Other	VGNWhole	5.19589	4.856	5.51266	6.34449	3.66782
Other	VGTPBA	4.07338	3.84955	4.32941	4.98743	3.007		Other	VGTPBA	5.48329	5.07899	5.84645	6.69402	3.827
Other	VGTWhole	4.07338	3.84955	4.32941	4.98743	3.007		Other	VGTWhole	5.48329	5.07899	5.84645	6.69402	3.827
Other	FLXPBA	4.07338	3.84955	4.32941	4.98743	3.007		Other	FLXPBA	5.48329	5.07899	5.84645	6.69402	3.827
Other	FLXWhole	4.07338	3.84955	4.32941	4.98743	3.007		Other	FLXWhole	5.48329	5.07899	5.84645	6.69402	3.827
PB_Dairy	BAU	0	0	0	0	0		PB_Dairy	BAU	0	0	0	0	0
PB_Dairy	VGNPBA	13.1492	12.7991	13.5883	15.8175	9.89226		PB_Dairy	VGNPBA	18.9903	18.4381	19.6809	23.2718	13.9079
PB_Dairy	VGNWhole	0	0	0	0	0		PB_Dairy	VGNWhole	0	0	0	0	0
PB_Dairy	VGTPBA	0	0	0	0	0		PB_Dairy	VGTPBA	0	0	0	0	0
PB_Dairy	VGTWhole	0	0	0	0	0		PB_Dairy	VGTWhole	0	0	0	0	0
PB_Dairy	FLXPBA	6.57458	6.39956	6.79417	7.90877	4.94613		PB_Dairy	FLXPBA	9.49517	9.21906	9.84045	11.6359	6.95396
PB_Dairy	FLXWhole	0	0	0	0	0		PB_Dairy	FLXWhole	0	0	0	0	0
PB_Meat	BAU	0	0	0	0	0		PB_Meat	BAU	0	0	0	0	0
PB_Meat	VGNPBA	23.7089	18.6977	36.824	52.6278	13.7361		PB_Meat	VGNPBA	17.51	13.809	27.1961	38.8678	10.1446
PB_Meat	VGNWhole	0	0	0	0	0		PB_Meat	VGNWhole	0	0	0	0	0
PB_Meat	VGTPBA	20.4358	16.1164	31.7403	45.3622	11.8397		PB_Meat	VGTPBA	15.5404	12.2558	24.137	34.4958	9.00355
PB_Meat	VGTWhole	0	0	0	0	0		PB_Meat	VGTWhole	0	0	0	0	0
PB_Meat	FLXPBA	11.8545	9.34887	18.412	26.3139	6.86804		PB_Meat	FLXPBA	8.755	6.90452	13.598	19.4339	5.07232
PB_Meat	FLXWhole	0	0	0	0	0		PB_Meat	FLXWhole	0	0	0	0	0
PB_Seafood	BAU	0	0	0	0	0		PB_Seafood	BAU	0	0	0	0	0
PB_Seafood	VGNPBA	5.85648	5.85648	5.85648	5.85648	5.85648		PB_Seafood	VGNPBA	5.70054	5.70054	5.70054	5.70054	5.70054
PB_Seafood	VGNWhole	0	0	0	0	0		PB_Seafood	VGNWhole	0	0	0	0	0
PB_Seafood	VGTPBA	5.85648	5.85648	5.85648	5.85648	5.85648		PB_Seafood	VGTPBA	5.70054	5.70054	5.70054	5.70054	5.70054
PB_Seafood	VGTWhole	0	0	0	0	0		PB_Seafood	VGTWhole	0	0	0	0	0
PB_Seafood	FLXPBA	2.92824	2.92824	2.92824	2.92824	2.92824		PB_Seafood	FLXPBA	2.85027	2.85027	2.85027	2.85027	2.85027
PB_Seafood	FLXWhole	0	0	0	0	0		PB_Seafood	FLXWhole	0	0	0	0	0
PB_Snacks	BAU	0	0	0	0	0		PB_Snacks	BAU	0	0	0	0	0
PB_Snacks	VGNPBA	11.5418	9.60835	12.7822	14.0225	7.67486		PB_Snacks	VGNPBA	10.1915	8.54731	11.2402	12.2889	6.90317
PB_Snacks	VGNWhole	11.5418	9.60835	12.7822	14.0225	7.67486		PB_Snacks	VGNWhole	10.1915	8.54731	11.2402	12.2889	6.90317
PB_Snacks	VGTPBA	0	0	0	0	0		PB_Snacks	VGTPBA	0	0	0	0	0
PB_Snacks	VGTWhole	0	0	0	0	0		PB_Snacks	VGTWhole	0	0	0	0	0
PB_Snacks	FLXPBA	5.77092	4.80418	6.3911	7.01127	3.83743		PB_Snacks	FLXPBA	5.09573	4.27366	5.62009	6.14445	3.45159
PB_Snacks	FLXWhole	0	0	0	0	0		PB_Snacks	FLXWhole	0	0	0	0	0
Plant_Fats	BAU	1.5819	1.3162	2.31756	3.37624	1.1606		Plant_Fats	BAU	1.74133	1.36518	2.13639	3.37624	1.1606
Plant_Fats	VGNPBA	1.9004	1.59505	2.81185	4.04145	1.4063		Plant_Fats	VGNPBA	2.13492	1.67158	2.56655	4.05792	1.41238
Plant_Fats	VGNWhole	2.5924	1.97835	4.00985	6.20815	1.6813		Plant_Fats	VGNWhole	2.91773	2.10518	3.92175	6.50894	1.72347
Plant_Fats	VGTPBA	1.5819	1.3162	2.31756	3.37624	1.1606		Plant_Fats	VGTPBA	1.74133	1.36518	2.13639	3.37624	1.1606
Plant_Fats	VGTWhole	1.5819	1.3162	2.31756	3.37624	1.1606		Plant_Fats	VGTWhole	1.74133	1.36518	2.13639	3.37624	1.1606
Plant_Fats	FLXPBA	1.5819	1.3162	2.31756	3.37624	1.1606		Plant_Fats	FLXPBA	1.93812	1.51838	2.35147	3.71708	1.28649
Plant_Fats	FLXWhole	1.5819	1.3162	2.31756	3.37624	1.1606		Plant_Fats	FLXWhole	1.82587	1.412	2.28276	3.64095	1.1942
Potatoes	BAU	2.05003	1.65162	2.37203	8.41092	1.36809		Potatoes	BAU	2.05003	1.65162	2.37203	8.41092	1.36809
Potatoes	VGNPBA	2.05003	1.65162	2.37203	8.41092	1.36809		Potatoes	VGNPBA	2.05003	1.65162	2.37203	8.41092	1.36809
Potatoes	VGNWhole	2.05003	1.65162	2.37203	8.41092	1.36809		Potatoes	VGNWhole	2.05003	1.65162	2.37203	8.41092	1.36809
Potatoes	VGTPBA	2.05003	1.65162	2.37203	8.41092	1.36809		Potatoes	VGTPBA	2.05003	1.65162	2.37203	8.41092	1.36809
Potatoes	VGTWhole	2.05003	1.65162	2.37203	8.41092	1.36809		Potatoes	VGTWhole	2.05003	1.65162	2.37203	8.41092	1.36809
Potatoes	FLXPBA	2.05003	1.65162	2.37203	8.41092	1.36809		Potatoes	FLXPBA	2.05003	1.65162	2.37203	8.41092	1.36809
Potatoes	FLXWhole	2.05003	1.65162	2.37203	8.41092	1.36809		Potatoes	FLXWhole	2.05003	1.65162	2.37203	8.41092	1.36809
Seafood	BAU	4.69268	3.97488	8.02936	11.7406	1.75665		Seafood	BAU	4.69268	3.97488	8.02936	11.7406	1.75665
Seafood	VGNPBA	0	0	0	0	0		Seafood	VGNPBA	0	0	0	0	0
Seafood	VGNWhole	0	0	0	0	0		Seafood	VGNWhole	0	0	0	0	0
Seafood	VGTPBA	0	0	0	0	0		Seafood	VGTPBA	0	0	0	0	0
Seafood	VGTWhole	0	0	0	0	0		Seafood	VGTWhole	0	0	0	0	0
Seafood	FLXPBA	2.34634	1.98744	4.01468	5.8703	0.878325		Seafood	FLXPBA	2.34634	1.98744	4.01468	5.8703	0.878325
Seafood	FLXWhole	2.34634	1.98744	4.01468	5.8703	0.878325		Seafood	FLXWhole	2.34634	1.98744	4.01468	5.8703	0.878325
Snacks	BAU	8.46858	6.65986	11.1971	26.094	4.90628		Snacks	BAU	8.56177	6.72054	11.3214	26.4169	4.95033
Snacks	VGNPBA	0	0	0	0	0		Snacks	VGNPBA	0	0	0	0	0
Snacks	VGNWhole	0	0	0	0	0		Snacks	VGNWhole	0	0	0	0	0
Snacks	VGTPBA	8.46858	6.65986	11.1971	26.094	4.90628		Snacks	VGTPBA	8.56177	6.72054	11.3214	26.4169	4.95033
Snacks	VGTWhole	8.46858	6.65986	11.1971	26.094	4.90628		Snacks	VGTWhole	8.56177	6.72054	11.3214	26.4169	4.95033
Snacks	FLXPBA	4.23429	3.32993	5.59855	13.047	2.45314		Snacks	FLXPBA	4.28089	3.36027	5.66069	13.2084	2.47517
Snacks	FLXWhole	8.46858	6.65986	11.1971	26.094	4.90628		Snacks	FLXWhole	8.56177	6.72054	11.3214	26.4169	4.95033
Vegetables	BAU	8.37145	6.76118	10.88	22.4685	3.50554		Vegetables	BAU	8.37145	6.76118	10.88	22.4685	3.50554
Vegetables	VGNPBA	8.37145	6.76118	10.88	22.4685	3.50554		Vegetables	VGNPBA	8.37145	6.76118	10.88	22.4685	3.50554
Vegetables	VGNWhole	16.7429	13.5224	21.76	44.937	7.01107		Vegetables	VGNWhole	16.7429	13.5224	21.76	44.937	7.01107
Vegetables	VGTPBA	8.37145	6.76118	10.88	22.4685	3.50554		Vegetables	VGTPBA	8.37145	6.76118	10.88	22.4685	3.50554
Vegetables	VGTWhole	8.37145	6.76118	10.88	22.4685	3.50554		Vegetables	VGTWhole	8.37145	6.76118	10.88	22.4685	3.50554
Vegetables	FLXPBA	8.37145	6.76118	10.88	22.4685	3.50554		Vegetables	FLXPBA	8.37145	6.76118	10.88	22.4685	3.50554
Vegetables	FLXWhole	12.5572	10.1418	16.32	33.7028	5.25831		Vegetables	FLXWhole	12.5572	10.1418	16.32	33.7027	5.25831
