# Supplementary material for: Sustainability benefits of transitioning from current diets to plant-based alternatives or whole-food diets in Sweden
Source: Nat Commun. 2024 Feb 1;15:951. doi: 10.1038/s41467-024-45328-6 (PMC10831109; doi:10.1038/s41467-024-45328-6)
Supplement: Supplementary file 6 — Source Data [file 41467_2024_45328_MOESM6_ESM.xlsx]

## Sheet: Fig 1
Fig 1:
Column1	diet_group	diet_type	nutrient	sign	RDA	daily_value	diff	percent_diff
1	BAU	BAU	Calcium_mg	>=	800	955.958	155.958	16.3143150640509
2	VGN	VGNPBA	Calcium_mg	>=	800	780.2095	-19.7905000000001	-2.53656229512715
3	VGN	VGNWhole	Calcium_mg	>=	800	456.2985	-343.7015	-75.3238285902759
4	VGT	VGTPBA	Calcium_mg	>=	800	1084.3165	284.3165	26.2208036122294
5	VGT	VGTWhole	Calcium_mg	>=	800	1121.6215	321.6215	28.6746910611111
6	FLX	FLXPBA	Calcium_mg	>=	800	868.3245	68.3244999999999	7.86854453605766
7	FLX	FLXWhole	Calcium_mg	>=	800	754.03	-45.97	-6.09657440685384
8	BAU	BAU	Fat_total_g	=	65.27777778	102.458805	37.18102722	36.2887574376843
9	VGN	VGNPBA	Fat_total_g	=	65.27777778	103.919985	38.64220722	37.1845773649794
10	VGN	VGNWhole	Fat_total_g	=	65.27777778	99.20684	33.92906222	34.2003255219096
11	VGT	VGTPBA	Fat_total_g	=	65.27777778	104.529125	39.25134722	37.5506321515654
12	VGT	VGTWhole	Fat_total_g	=	65.27777778	95.962135	30.68435722	31.9754841010988
13	FLX	FLXPBA	Fat_total_g	=	65.27777778	100.59602	35.31824222	35.108985643766
14	FLX	FLXWhole	Fat_total_g	=	65.27777778	89.2813275	24.00354972	26.8852966147933
15	BAU	BAU	Fibre_g	>=	25	19.39755	-5.60245	-28.882255748793
16	VGN	VGNPBA	Fibre_g	>=	25	33.25447	8.25447	24.8221366932024
17	VGN	VGNWhole	Fibre_g	>=	25	50.94765	25.94765	50.930023268983
18	VGT	VGTPBA	Fibre_g	>=	25	28.52932	3.52932	12.3708521619162
19	VGT	VGTWhole	Fibre_g	>=	25	39.46315	14.46315	36.6497605994453
20	FLX	FLXPBA	Fibre_g	>=	25	26.32601	1.32601	5.03688177585589
21	FLX	FLXWhole	Fibre_g	>=	25	38.340475	13.340475	34.794756715977
22	BAU	BAU	Folate_ug	>=	300	261.72775	-38.27225	-14.6229240116877
23	VGN	VGNPBA	Folate_ug	>=	300	329.88415	29.88415	9.05898328246447
24	VGN	VGNWhole	Folate_ug	>=	300	678.71075	378.71075	55.7985489400308
25	VGT	VGTPBA	Folate_ug	>=	300	380.88175	80.88175	21.2353965502416
26	VGT	VGTWhole	Folate_ug	>=	300	654.63515	354.63515	54.1729465642045
27	FLX	FLXPBA	Folate_ug	>=	300	295.803075	-4.19692500000002	-1.41882399295546
28	FLX	FLXWhole	Folate_ug	>=	300	561.11735	261.11735	46.5352479298671
29	BAU	BAU	Iron_mg	>=	9	9.92375	0.92375	9.30847713817861
30	VGN	VGNPBA	Iron_mg	>=	9	16.4836	7.4836	45.4002766385984
31	VGN	VGNWhole	Iron_mg	>=	9	24.53135	15.53135	63.3122514659813
32	VGT	VGTPBA	Iron_mg	>=	9	11.3909	2.3909	20.9895618432257
33	VGT	VGTWhole	Iron_mg	>=	9	16.4994	7.4994	45.4525619113422
34	FLX	FLXPBA	Iron_mg	>=	9	13.209025	4.209025	31.8647667030685
35	FLX	FLXWhole	Iron_mg	>=	9	16.2254	7.2254	44.5314137093693
36	BAU	BAU	Magnesium_mg	>=	280	296.5355	16.5355	5.57622949022967
37	VGN	VGNPBA	Magnesium_mg	>=	280	372.2635	92.2635	24.784460469533
38	VGN	VGNWhole	Magnesium_mg	>=	280	732.72	452.72	61.7862212031881
39	VGT	VGTPBA	Magnesium_mg	>=	280	355.239	75.239	21.1798254133133
40	VGT	VGTWhole	Magnesium_mg	>=	280	586.696	306.696	52.2751135170514
41	FLX	FLXPBA	Magnesium_mg	>=	280	334.438	54.438	16.2774565091287
42	FLX	FLXWhole	Magnesium_mg	>=	280	520.503	240.503	46.2058816183576
43	BAU	BAU	Phosphorus_mg	>=	600	1580.4435	980.4435	62.0359728139601
44	VGN	VGNPBA	Phosphorus_mg	>=	600	1183.0035	583.0035	49.2816377973523
45	VGN	VGNWhole	Phosphorus_mg	>=	600	1598.564	998.564	62.466313516381
46	VGT	VGTPBA	Phosphorus_mg	>=	600	1535.457	935.457	60.9236859124026
47	VGT	VGTWhole	Phosphorus_mg	>=	600	1880.357	1280.357	68.0911656669452
48	FLX	FLXPBA	Phosphorus_mg	>=	600	1382.10425	782.10425	56.5879346655652
49	FLX	FLXWhole	Phosphorus_mg	>=	600	1673.2525	1073.2525	64.1416940957805
50	BAU	BAU	Polyunsaturated_fatty_acids_g	>=	13	13.70005	0.700050000000001	5.10983536556437
51	VGN	VGNPBA	Polyunsaturated_fatty_acids_g	>=	13	23.1085	10.1085	43.7436441136378
52	VGN	VGNWhole	Polyunsaturated_fatty_acids_g	>=	13	26.45495	13.45495	50.8598579849896
53	VGT	VGTPBA	Polyunsaturated_fatty_acids_g	>=	13	18.96545	5.96545	31.4543024288904
54	VGT	VGTWhole	Polyunsaturated_fatty_acids_g	>=	13	17.75825	4.75825	26.7945884307294
55	FLX	FLXPBA	Polyunsaturated_fatty_acids_g	>=	13	17.97225	4.97225	27.6662632669811
56	FLX	FLXWhole	Polyunsaturated_fatty_acids_g	>=	13	17.30915	4.30915	24.8952143808333
57	BAU	BAU	Polyunsaturated_fatty_acids_g	<=	26.11111111	13.70005	-12.41106111	-90.5913563089186
58	VGN	VGNPBA	Polyunsaturated_fatty_acids_g	<=	26.11111111	23.1085	-3.00261111	-12.9935353225004
59	VGN	VGNWhole	Polyunsaturated_fatty_acids_g	<=	26.11111111	26.45495	0.343838890000001	1.29971476037566
60	VGT	VGTPBA	Polyunsaturated_fatty_acids_g	<=	26.11111111	18.96545	-7.14566111	-37.6772557993615
61	VGT	VGTWhole	Polyunsaturated_fatty_acids_g	<=	26.11111111	17.75825	-8.35286111	-47.0365104106542
62	FLX	FLXPBA	Polyunsaturated_fatty_acids_g	<=	26.11111111	17.97225	-8.13886111	-45.2857105259497
63	FLX	FLXWhole	Polyunsaturated_fatty_acids_g	<=	26.11111111	17.30915	-8.80196111	-50.8514924765225
64	BAU	BAU	Potassium_mg	>=	3100	2931.414	-168.586	-5.75101299236479
65	VGN	VGNPBA	Potassium_mg	>=	3100	2842.5475	-257.4525	-9.0571045866428
66	VGN	VGNWhole	Potassium_mg	>=	3100	4157.522	1057.522	25.4363536741357
67	VGT	VGTPBA	Potassium_mg	>=	3100	2978.3365	-121.6635	-4.08494809098972
68	VGT	VGTWhole	Potassium_mg	>=	3100	3749.2285	649.2285	17.3163225447582
69	FLX	FLXPBA	Potassium_mg	>=	3100	2887.46825	-212.53175	-7.3604878599098
70	FLX	FLXWhole	Potassium_mg	>=	3100	3747.9975	647.9975	17.2891657478427
71	BAU	BAU	Protein_g	=	58.75	95.17785	36.42785	38.2734533297401
72	VGN	VGNPBA	Protein_g	=	58.75	74.16345	15.41345	20.7830811538568
73	VGN	VGNWhole	Protein_g	=	58.75	75.36345	16.61345	22.0444393137522
74	VGT	VGTPBA	Protein_g	=	58.75	89.9182	31.1682	34.6628380016504
75	VGT	VGTWhole	Protein_g	=	58.75	87.68715	28.93715	33.0004453332102
76	FLX	FLXPBA	Protein_g	=	58.75	84.6707	25.9207	30.6135416383708
77	FLX	FLXWhole	Protein_g	=	58.75	89.4607	30.7107	34.3287052303414
78	BAU	BAU	Riboflavin_mg	>=	1.2	1.661665	0.461665	27.783277616126
79	VGN	VGNPBA	Riboflavin_mg	>=	1.2	1.28359	0.0835899999999998	6.51220405269594
80	VGN	VGNWhole	Riboflavin_mg	>=	1.2	0.829465	-0.370535	-44.6715654066175
81	VGT	VGTPBA	Riboflavin_mg	>=	1.2	1.458575	0.258575	17.727919373361
82	VGT	VGTWhole	Riboflavin_mg	>=	1.2	1.552935	0.352935	22.7269653913396
83	FLX	FLXPBA	Riboflavin_mg	>=	1.2	1.4730875	0.2730875	18.5384439145672
84	FLX	FLXWhole	Riboflavin_mg	>=	1.2	1.3488725	0.1488725	11.0368103731079
85	BAU	BAU	Saturated_fatty_acids_g	<=	26	42.1976	16.1976	38.3851214287068
86	VGN	VGNPBA	Saturated_fatty_acids_g	<=	26	27.66785	1.66785	6.02811566493241
87	VGN	VGNWhole	Saturated_fatty_acids_g	<=	26	26.15155	0.15155	0.579506759637575
88	VGT	VGTPBA	Saturated_fatty_acids_g	<=	26	36.6992	10.6992	29.1537690194882
89	VGT	VGTWhole	Saturated_fatty_acids_g	<=	26	36.3442	10.3442	28.4617628122231
90	FLX	FLXPBA	Saturated_fatty_acids_g	<=	26	34.048975	8.048975	23.6394047104208
91	FLX	FLXWhole	Saturated_fatty_acids_g	<=	26	31.0096	5.0096	16.1549971621691
92	BAU	BAU	Selenium_ug	>=	50	47.4652	-2.5348	-5.34033354963215
93	VGN	VGNPBA	Selenium_ug	>=	50	24.30645	-25.69355	-105.706715707148
94	VGN	VGNWhole	Selenium_ug	>=	50	17.87035	-32.12965	-179.79306504909
95	VGT	VGTPBA	Selenium_ug	>=	50	38.09775	-11.90225	-31.2413462737301
96	VGT	VGTWhole	Selenium_ug	>=	50	30.08975	-19.91025	-66.169542784503
97	FLX	FLXPBA	Selenium_ug	>=	50	35.885425	-14.114575	-39.3323333916207
98	FLX	FLXWhole	Selenium_ug	>=	50	32.579425	-17.420575	-53.4710941031034
99	BAU	BAU	Sodium_mg	<=	2400	2803.4325	403.4325	14.3906621614753
100	VGN	VGNPBA	Sodium_mg	<=	2400	3466.889	1066.889	30.773670573243
101	VGN	VGNWhole	Sodium_mg	<=	2400	2069.157	-330.843	-15.9892651935063
102	VGT	VGTPBA	Sodium_mg	<=	2400	3298.671	898.671	27.2434262161943
103	VGT	VGTWhole	Sodium_mg	<=	2400	2316.905	-83.0950000000003	-3.58646556505339
104	FLX	FLXPBA	Sodium_mg	<=	2400	3119.39725	719.39725	23.0620595052458
105	FLX	FLXWhole	Sodium_mg	<=	2400	2403.29175	3.29174999999987	0.136968389293554
106	BAU	BAU	Thiamin_mg	>=	1.1	1.367165	0.267165	19.5415330263721
107	VGN	VGNPBA	Thiamin_mg	>=	1.1	1.04913	-0.0508700000000002	-4.84877946488998
108	VGN	VGNWhole	Thiamin_mg	>=	1.1	1.786495	0.686495	38.426919750685
109	VGT	VGTPBA	Thiamin_mg	>=	1.1	1.152085	0.0520849999999999	4.52093378526757
110	VGT	VGTWhole	Thiamin_mg	>=	1.1	1.571305	0.471305	29.994495021654
111	FLX	FLXPBA	Thiamin_mg	>=	1.1	1.2081575	0.1081575	8.9522682266178
112	FLX	FLXWhole	Thiamin_mg	>=	1.1	1.657055	0.557055	33.6171702206626
113	BAU	BAU	Vitamin_B_12_ug	>=	2	5.724955	3.724955	65.0652275869417
114	VGN	VGNPBA	Vitamin_B_12_ug	>=	2	1.20121	-0.79879	-66.4987803964336
115	VGN	VGNWhole	Vitamin_B_12_ug	>=	2	0.01599	-1.98401	-12407.8173858662
116	VGT	VGTPBA	Vitamin_B_12_ug	>=	2	2.853225	0.853225	29.903880696405
117	VGT	VGTWhole	Vitamin_B_12_ug	>=	2	2.853225	0.853225	29.903880696405
118	FLX	FLXPBA	Vitamin_B_12_ug	>=	2	3.46304	1.46304	42.2472740713362
119	FLX	FLXWhole	Vitamin_B_12_ug	>=	2	2.95557	0.95557	32.331157780056
120	BAU	BAU	Vitamin_B_6_mg	>=	1.2	1.949205	0.749205	38.4364394714768
121	VGN	VGNPBA	Vitamin_B_6_mg	>=	1.2	1.14372	-0.0562799999999999	-4.92078480747035
122	VGN	VGNWhole	Vitamin_B_6_mg	>=	1.2	2.288975	1.088975	47.5747878417195
123	VGT	VGTPBA	Vitamin_B_6_mg	>=	1.2	1.333355	0.133355	10.0014624762348
124	VGT	VGTWhole	Vitamin_B_6_mg	>=	1.2	1.978205	0.778205	39.3389461658423
125	FLX	FLXPBA	Vitamin_B_6_mg	>=	1.2	1.5466775	0.3466775	22.4143365375135
126	FLX	FLXWhole	Vitamin_B_6_mg	>=	1.2	2.2474225	1.0474225	46.6055003009003
127	BAU	BAU	Vitamin_C_mg	>=	75	84.39995	9.39995	11.1373881145664
128	VGN	VGNPBA	Vitamin_C_mg	>=	75	83.75085	8.75085	10.4486700731993
129	VGN	VGNWhole	Vitamin_C_mg	>=	75	141.8078	66.8078	47.1115129069064
130	VGT	VGTPBA	Vitamin_C_mg	>=	75	84.49175	9.49175	11.2339370411904
131	VGT	VGTWhole	Vitamin_C_mg	>=	75	84.30195	9.30195000000001	11.0340864001367
132	FLX	FLXPBA	Vitamin_C_mg	>=	75	84.09625	9.09625	10.8164751698203
133	FLX	FLXWhole	Vitamin_C_mg	>=	75	113.124725	38.124725	33.7014962909302
134	BAU	BAU	Vitamin_D_ug	>=	10	11.13746	1.13746	10.2129210789534
135	VGN	VGNPBA	Vitamin_D_ug	>=	10	10.0432	0.0432000000000006	0.4301417874781
136	VGN	VGNWhole	Vitamin_D_ug	>=	10	6.6123	-3.3877	-51.233307623671
137	VGT	VGTPBA	Vitamin_D_ug	>=	10	8.36093	-1.63907	-19.6039196596551
138	VGT	VGTWhole	Vitamin_D_ug	>=	10	8.36093	-1.63907	-19.6039196596551
139	FLX	FLXPBA	Vitamin_D_ug	>=	10	9.9401	-0.059899999999999	-0.602609631693836
140	FLX	FLXWhole	Vitamin_D_ug	>=	10	8.3506	-1.6494	-19.7518741168299
141	BAU	BAU	Vitamin_E_mg	>=	8	11.32055	3.32055	29.3320554213355
142	VGN	VGNPBA	Vitamin_E_mg	>=	8	18.9675	10.9675	57.8225912745486
143	VGN	VGNWhole	Vitamin_E_mg	>=	8	12.2771	4.2771	34.83803178275
144	VGT	VGTPBA	Vitamin_E_mg	>=	8	18.13945	10.13945	55.8972295190869
145	VGT	VGTWhole	Vitamin_E_mg	>=	8	10.87265	2.87265	26.4208817537583
146	FLX	FLXPBA	Vitamin_E_mg	>=	8	14.78665	6.78665	45.8971437073306
147	FLX	FLXWhole	Vitamin_E_mg	>=	8	10.5846	2.5846	24.4184947943238
148	BAU	BAU	Zinc_mg	>=	7	47.4677	40.4677	85.2531300231526
149	VGN	VGNPBA	Zinc_mg	>=	7	23.44795	16.44795	70.1466439496843
150	VGN	VGNWhole	Zinc_mg	>=	7	17.01185	10.01185	58.85221184057
151	VGT	VGTPBA	Zinc_mg	>=	7	38.10025	31.10025	81.6274171429321
152	VGT	VGTWhole	Zinc_mg	>=	7	30.09225	23.09225	76.7381967117779
153	FLX	FLXPBA	Zinc_mg	>=	7	35.457425	28.457425	80.2580136600444
154	FLX	FLXWhole	Zinc_mg	>=	7	32.581925	25.581925	78.5156954354293

## Sheet: Fig2
Column1	Food_Cat	diet_type	GHGs	Land_Use	Water_Use
1	Fruits	BAU	0.1286535964	0.151885594	27.8597395017
2	Grains	BAU	0.2332871217	0.335805844	9.57656973960002
3	Meats	BAU	1.9942954592	2.6326636548	32.8469583129
4	Other	BAU	0.766081442799001	2.789393083877	1.521337243792
5	Plant_Fats	BAU	0.0636235695	0.1511058386	7.47431741630002
6	Potatoes	BAU	0.0376949398	0.0482238728	3.5494986732
7	Seafood	BAU	0.0888400923722894	0.020806432689759	0.082279214407229
8	Vegetables	BAU	0.1088591894	0.05204866358	8.4651786148
9	Fruits	VGNPBA	0.1286535964	0.151885594	27.8597395017
10	Grains	VGNPBA	0.2332871217	0.335805844	9.57656973960002
11	Meats	VGNPBA	0	0	0
12	Other	VGNPBA	0.76225157666613	2.78941473637818	1.49753815875452
13	Plant_Fats	VGNPBA	0.0797250059090524	0.176568617381329	7.47835445206833
14	Potatoes	VGNPBA	0.0376949398	0.0482238728	3.5494986732
15	Seafood	VGNPBA	0	0	0
16	Vegetables	VGNPBA	0.1088591894	0.05204866358	8.4651786148
17	Fruits	VGNWhole	0.2399230132	0.2686990908	54.079375709
18	Grains	VGNWhole	0.258332781274468	0.373633276624114	9.57656973960002
19	Meats	VGNWhole	0	0	0
20	Other	VGNWhole	0.76225157666613	2.78941473637818	1.49753815875452
21	Plant_Fats	VGNWhole	0.106460277402265	0.336647350413003	7.47861915795069
22	Potatoes	VGNWhole	0.0376949398	0.0482238728	3.5494986732
23	Seafood	VGNWhole	0	0	0
24	Vegetables	VGNWhole	0.2177183788	0.10409732716	16.9303572296
25	Fruits	VGTPBA	0.1286535964	0.151885594	27.8597395017
26	Grains	VGTPBA	0.2332871217	0.335805844	9.57656973960002
27	Meats	VGTPBA	0	0	0
28	Other	VGTPBA	0.766081442799001	2.789393083877	1.521337243792
29	Plant_Fats	VGTPBA	0.0636235695	0.1511058386	7.47431741630002
30	Potatoes	VGTPBA	0.0376949398	0.0482238728	3.5494986732
31	Seafood	VGTPBA	0	0	0
32	Vegetables	VGTPBA	0.1088591894	0.05204866358	8.4651786148
33	Fruits	VGTWhole	0.1286535964	0.151885594	27.8597395017
34	Grains	VGTWhole	0.2332871217	0.335805844	9.57656973960002
35	Meats	VGTWhole	0	0	0
36	Other	VGTWhole	0.766081442799001	2.789393083877	1.521337243792
37	Plant_Fats	VGTWhole	0.0636235695	0.1511058386	7.47431741630002
38	Potatoes	VGTWhole	0.0376949398	0.0482238728	3.5494986732
39	Seafood	VGTWhole	0	0	0
40	Vegetables	VGTWhole	0.1088591894	0.05204866358	8.4651786148
41	Fruits	FLXPBA	0.1286535964	0.151885594	27.8597395017
42	Grains	FLXPBA	0.2332871217	0.335805844	9.57656973960002
43	Meats	FLXPBA	0.997147729599999	1.3163318274	16.42347915645
44	Other	FLXPBA	0.766081442799001	2.789393083877	1.521337243792
45	Plant_Fats	FLXPBA	0.0716742022277228	0.163837092817822	7.47633591275299
46	Potatoes	FLXPBA	0.0376949398	0.0482238728	3.5494986732
47	Seafood	FLXPBA	0.0444200461861447	0.0104032163448795	0.0411396072036145
48	Vegetables	FLXPBA	0.1088591894	0.05204866358	8.4651786148
49	Fruits	FLXWhole	0.1842883048	0.2102923424	40.96955760535
50	Grains	FLXWhole	0.258332781274468	0.373633276624114	9.57656973960002
51	Meats	FLXWhole	0.997147729599999	1.3163318274	16.42347915645
52	Other	FLXWhole	0.766081442799001	2.789393083877	1.521337243792
53	Plant_Fats	FLXWhole	0.066510978821267	0.168394341767421	7.47434600453531
54	Potatoes	FLXWhole	0.0376949398	0.0482238728	3.5494986732
55	Seafood	FLXWhole	0.0444200461861447	0.0104032163448795	0.0411396072036145
56	Vegetables	FLXWhole	0.1632887841	0.07807299537	12.6977679222

## Sheet: Fig 3
Column1	Food_Cat	Scenario	Median	Q25	Q75	Max	Min
1	Dairy_Eggs	BAU	13.8606735	12.5470555	15.96693	29.425692	10.74036
2	Dairy_Eggs	VGNPBA	0	0	0	0	0
3	Dairy_Eggs	VGNWhole	0	0	0	0	0
4	Dairy_Eggs	VGTPBA	13.8606735	12.5470555	15.96693	29.425692	10.74036
5	Dairy_Eggs	VGTWhole	13.8606735	12.5470555	15.96693	29.425692	10.74036
6	Dairy_Eggs	FLXPBA	6.9360055	6.2777035	7.99031	14.721256	5.37323
7	Dairy_Eggs	FLXWhole	6.9360055	6.2777035	7.99031	14.721256	5.37323
8	Fruits	BAU	7.321823	6.04786725	9.73203875	12.38677	3.847513
9	Fruits	VGNPBA	7.321823	6.04786725	9.73203875	12.38677	3.847513
10	Fruits	VGNWhole	13.74436	11.4633375	18.354099	23.07309	7.271866
11	Fruits	VGTPBA	7.321823	6.04786725	9.73203875	12.38677	3.847513
12	Fruits	VGTWhole	7.321823	6.04786725	9.73203875	12.38677	3.847513
13	Fruits	FLXPBA	7.321823	6.04786725	9.73203875	12.38677	3.847513
14	Fruits	FLXWhole	10.5330915	8.755602375	14.043068875	17.72993	5.5596895
15	Grains	BAU	6.938316	5.9156505	8.9943625	21.819305	3.436817
16	Grains	VGNPBA	6.938316	5.9156505	8.9943625	21.819305	3.436817
17	Grains	VGNWhole	10.090816	8.5056505	16.2821125	30.076305	5.736817
18	Grains	VGTPBA	6.938316	5.9156505	8.9943625	21.819305	3.436817
19	Grains	VGTWhole	8.514566	7.2106505	12.6382375	25.947805	4.586817
20	Grains	FLXPBA	6.938316	5.9156505	8.9943625	21.819305	3.436817
21	Grains	FLXWhole	8.514566	7.2106505	12.6382375	25.947805	4.586817
22	Legumes_Nuts	BAU	1.1771	0.62963	1.314007	2.048707	0.215275
23	Legumes_Nuts	VGNPBA	1.1771	0.62963	1.314007	2.048707	0.215275
24	Legumes_Nuts	VGNWhole	17.109	12.70575	18.75375	24.542	7.413
25	Legumes_Nuts	VGTPBA	1.1771	0.62963	1.314007	2.048707	0.215275
26	Legumes_Nuts	VGTWhole	13.682	10.87265	14.92816	18.57741	6.78625
27	Legumes_Nuts	FLXPBA	1.1771	0.62963	1.314007	2.048707	0.215275
28	Legumes_Nuts	FLXWhole	9.7495	7.477875	10.601875	13.616	4.3285
29	Meats	BAU	23.0971555	16.6077175	29.690154	52.505575	12.442823
30	Meats	VGNPBA	0	0	0	0	0
31	Meats	VGNWhole	0	0	0	0	0
32	Meats	VGTPBA	0	0	0	0	0
33	Meats	VGTWhole	0	0	0	0	0
34	Meats	FLXPBA	11.54857775	8.30385875	14.845077	26.2527875	6.2214115
35	Meats	FLXWhole	11.54857775	8.30385875	14.845077	26.2527875	6.2214115
36	Other	BAU	4.073376	3.84954825	4.32941175	4.98743	3.007003
37	Other	VGNPBA	3.78597	3.62655975	3.99561675	4.637906	2.847823
38	Other	VGNWhole	3.78597	3.62655975	3.99561675	4.637906	2.847823
39	Other	VGTPBA	4.073376	3.84954825	4.32941175	4.98743	3.007003
40	Other	VGTWhole	4.073376	3.84954825	4.32941175	4.98743	3.007003
41	Other	FLXPBA	4.073376	3.84954825	4.32941175	4.98743	3.007003
42	Other	FLXWhole	4.073376	3.84954825	4.32941175	4.98743	3.007003
43	PB_Dairy	BAU	0	0	0	0	0
44	PB_Dairy	VGNPBA	13.14915	12.799125	13.5883355	15.81754	9.89226
45	PB_Dairy	VGNWhole	0	0	0	0	0
46	PB_Dairy	VGTPBA	0	0	0	0	0
47	PB_Dairy	VGTWhole	0	0	0	0	0
48	PB_Dairy	FLXPBA	6.574575	6.3995625	6.79416775	7.90877	4.94613
49	PB_Dairy	FLXWhole	0	0	0	0	0
50	PB_Meat	BAU	0	0	0	0	0
51	PB_Meat	VGNPBA	23.708934	18.6977325	36.824046	52.6278	13.736076
52	PB_Meat	VGNWhole	0	0	0	0	0
53	PB_Meat	VGTPBA	20.435766	16.1163925	31.740254	45.3622	11.839724
54	PB_Meat	VGTWhole	0	0	0	0	0
55	PB_Meat	FLXPBA	11.854467	9.34886625	18.412023	26.3139	6.868038
56	PB_Meat	FLXWhole	0	0	0	0	0
57	PB_Seafood	BAU	0	0	0	0	0
58	PB_Seafood	VGNPBA	5.85648	5.85648	5.85648	5.85648	5.85648
59	PB_Seafood	VGNWhole	0	0	0	0	0
60	PB_Seafood	VGTPBA	5.85648	5.85648	5.85648	5.85648	5.85648
61	PB_Seafood	VGTWhole	0	0	0	0	0
62	PB_Seafood	FLXPBA	2.92824	2.92824	2.92824	2.92824	2.92824
63	PB_Seafood	FLXWhole	0	0	0	0	0
64	PB_Snacks	BAU	0	0	0	0	0
65	PB_Snacks	VGNPBA	11.541847	9.6083545	12.782197	14.022547	7.674862
66	PB_Snacks	VGNWhole	11.541847	9.6083545	12.782197	14.022547	7.674862
67	PB_Snacks	VGTPBA	0	0	0	0	0
68	PB_Snacks	VGTWhole	0	0	0	0	0
69	PB_Snacks	FLXPBA	5.7709235	4.80417725	6.3910985	7.0112735	3.837431
70	PB_Snacks	FLXWhole	0	0	0	0	0
71	Plant_Fats	BAU	1.581905	1.316195	2.31756175	3.376241	1.1606
72	Plant_Fats	VGNPBA	1.900405	1.595045	2.81185425	4.041451	1.4063
73	Plant_Fats	VGNWhole	2.592405	1.978345	4.00985425	6.208151	1.6813
74	Plant_Fats	VGTPBA	1.581905	1.316195	2.31756175	3.376241	1.1606
75	Plant_Fats	VGTWhole	1.581905	1.316195	2.31756175	3.376241	1.1606
76	Plant_Fats	FLXPBA	1.581905	1.316195	2.31756175	3.376241	1.1606
77	Plant_Fats	FLXWhole	1.581905	1.316195	2.31756175	3.376241	1.1606
78	Potatoes	BAU	2.05003	1.651618	2.372027	8.41092	1.368092
79	Potatoes	VGNPBA	2.05003	1.651618	2.372027	8.41092	1.368092
80	Potatoes	VGNWhole	2.05003	1.651618	2.372027	8.41092	1.368092
81	Potatoes	VGTPBA	2.05003	1.651618	2.372027	8.41092	1.368092
82	Potatoes	VGTWhole	2.05003	1.651618	2.372027	8.41092	1.368092
83	Potatoes	FLXPBA	2.05003	1.651618	2.372027	8.41092	1.368092
84	Potatoes	FLXWhole	2.05003	1.651618	2.372027	8.41092	1.368092
85	Seafood	BAU	4.692681	3.97488	8.0293605	11.740596	1.75665
86	Seafood	VGNPBA	0	0	0	0	0
87	Seafood	VGNWhole	0	0	0	0	0
88	Seafood	VGTPBA	0	0	0	0	0
89	Seafood	VGTWhole	0	0	0	0	0
90	Seafood	FLXPBA	2.3463405	1.98744	4.01468025	5.870298	0.878325
91	Seafood	FLXWhole	2.3463405	1.98744	4.01468025	5.870298	0.878325
92	Snacks	BAU	8.46858	6.659864	11.197091	26.09398	4.906283
93	Snacks	VGNPBA	0	0	0	0	0
94	Snacks	VGNWhole	0	0	0	0	0
95	Snacks	VGTPBA	8.46858	6.659864	11.197091	26.09398	4.906283
96	Snacks	VGTWhole	8.46858	6.659864	11.197091	26.09398	4.906283
97	Snacks	FLXPBA	4.23429	3.329932	5.5985455	13.04699	2.4531415
98	Snacks	FLXWhole	8.46858	6.659864	11.197091	26.09398	4.906283
99	Vegetables	BAU	8.371455	6.761184	10.8799895	22.4685	3.505537
100	Vegetables	VGNPBA	8.371455	6.761184	10.8799895	22.4685	3.505537
101	Vegetables	VGNWhole	16.74291	13.522368	21.759979	44.937	7.011074
102	Vegetables	VGTPBA	8.371455	6.761184	10.8799895	22.4685	3.505537
103	Vegetables	VGTWhole	8.371455	6.761184	10.8799895	22.4685	3.505537
104	Vegetables	FLXPBA	8.371455	6.761184	10.8799895	22.4685	3.505537
105	Vegetables	FLXWhole	12.5571825	10.141776	16.31998425	33.70275	5.2583055

## Sheet: Supplemental Fig 2
Column1	Column2	Column3	Column4	Column5	Column6	Column7	Column8	Column9
Food_Cat	Food_Item	BAU	VGNPBA	VGNWhole	VGTPBA	VGTWhole	FLXPBA	FLXWhole
Dairy_Eggs	Milk	243.1	0	0	243.1	243.1	121.5	121.5
Dairy_Eggs	Fermented_milk	68.8	0	0	68.8	68.8	34.4	34.4
Dairy_Eggs	Cream	22.4	0	0	22.4	22.4	11.2	11.2
Dairy_Eggs	Hard_cheese	34.6	0	0	34.6	34.6	17.3	17.3
Dairy_Eggs	Processed_cheese	2.5	0	0	2.5	2.5	1.3	1.3
Dairy_Eggs	Cheese_others	10.2	0	0	10.2	10.2	5.1	5.1
Dairy_Eggs	Eggs_raw	30.4	0	0	30.4	30.4	15.2	15.2
Dairy_Eggs	Butter	6.5	0	0	6.5	6.5	3.25	3.25
Fruits	Oranges_tangerines_clementins_etc	31.8	31.8	63.6	31.8	31.8	31.8	47.7
Fruits	Grapes	5	5	10	5	5	5	7.5
Fruits	Apples_and_Pears_fresh	26.2	26.2	52.4	26.2	26.2	26.2	39.3
Fruits	Cherries_peaches_plums_and_other_fresh_stone_fruits	6.5	6.5	13	6.5	6.5	6.5	9.75
Fruits	Bananas_Melon_and_other_fruits	56.7	56.7	113.4	56.7	56.7	56.7	85.05
Fruits	Berries_fresh	8	8	16	8	8	8	12
Fruits	Strawberries_raspberries_black_currant_blueberries_lingonberries_and_other_berries_chilled	3.1	3.1	6.2	3.1	3.1	3.1	4.65
Fruits	Raisins_figs_dates_and_other_dried_fruits	2.6	2.6	5.2	2.6	2.6	2.6	3.9
Fruits	Fruits_and_berries_prepared_in_canns_or_in_other_packaging	8.5	8.5	17	8.5	8.5	8.5	12.75
Fruits	Jam_marmalades_mashed_fruits_and_jellies_cooked	14.2	14.2	14.2	14.2	14.2	14.2	14.2
Grains	Wheat_flour	13.6	13.6	13.6	13.6	13.6	13.6	13.6
Grains	Rye_flour	0.2	0.2	0.2	0.2	0.2	0.2	0.2
Grains	Mixed_flour_from_wheat_and_rye	0.6	0.6	0.6	0.6	0.6	0.6	0.6
Grains	Rice_cereal	13.1	13.1	13.1	13.1	13.1	13.1	13.1
Grains	Oats	8.4	8.4	8.4	8.4	8.4	8.4	8.4
Grains	Pasta	19.7	19.7	19.7	19.7	19.7	19.7	19.7
Grains	Corn_flakes_roasted_rice_cheese_doodles_popcorn	5.1	5.1	5.1	5.1	5.1	5.1	5.1
Grains	Crispbread_and_flatbread	6.4	6.4	6.4	6.4	6.4	6.4	6.4
Grains	Softbread	102.8	102.8	102.8	102.8	102.8	102.8	102.8
Grains	Cous_Cous_Bulgur_Steamed_wholegrain_matvete	0	0	100	0	50	0	50
Legumes_Nuts	Almonds_and_nuts_fresh_and_processed	7.9	7.9	50	7.9	27	7.9	25
Legumes_Nuts	Legumes_beans_dried	0	0	100	0	100	0	75
Legumes_Nuts	Soyfoods	0	0	50	0	50	0	25
Meats	Beef_including_veal_fresh_and_frozen	28.3	0	0	0	0	14.15	14.15
Meats	Mutton_fresh_and_frozen	3.2	0	0	0	0	1.6	1.6
Meats	Pork_fresh_and_frozen	32	0	0	0	0	16	16
Meats	Poultry_meat_fresh_and_frozen	50.7	0	0	0	0	25.35	25.35
Meats	Game_meat	5	0	0	0	0	2.5	2.5
Meats	Edible_offal	1.4	0	0	0	0	0.7	0.7
Meats	Processed_frozen_meat	24	0	0	0	0	12	12
Meats	Cured_meats_and_provisions_unmixed	11	0	0	0	0	5.5	5.5
Meats	Cured_meats_and_provisions_mixed	32	0	0	0	0	16	16
Meats	Canned_meat	2.2	0	0	0	0	1.1	1.1
Snacks	Potato_crisps	5.1	5.1	5.1	5.1	5.1	5.1	5.1
Snacks	Biscuits	12.3	0	0	12.3	12.3	6.15	12.3
Snacks	Buns_Pastries	29.6	0	0	29.6	29.6	14.8	29.6
Snacks	Chocolate_and_confectionary	39.5	0	0	39.5	39.5	19.75	39.5
Snacks	Ice_cream	24	0	0	24	24	12	24
Other	Coffee_roasted_powder	19.9	19.9	19.9	19.9	19.9	19.9	19.9
Other	Squash_drink	45.1	45.1	45.1	45.1	45.1	45.1	45.1
Other	Soft_drinks	245.9	245.9	245.9	245.9	245.9	245.9	245.9
Other	Honey	2.1	0	0	2.1	2.1	2.1	2.1
Other	Sugar_and_sugar_based_products	12.3	14.4	14.4	12.3	12.3	12.3	12.3
Other	Salt	2.5	2.5	2.5	2.5	2.5	2.5	2.5
PB_Dairy	Plantbased_dairy_Alt	0	243.1	0	0	0	121.55	0
PB_Dairy	Plantbased_yoghurt_Alt	0	68.8	0	0	0	34.4	0
PB_Dairy	Plantbased_cheese_Alt	0	47.3	0	0	0	23.65	0
PB_Dairy	Plantbased_cream_Alt	0	22.4	0	0	0	11.2	0
PB_Meat	Plantbased_meat_Alt	0	220.2	0	189.8	0	110.1	0
PB_Seafood	Plantbased_seafood_Alt	0	29.4	0	29.4	0	14.7	0
PB_Snacks	Plantbased_icecream_Alt	0	24	24	0	0	12	0
PB_Snacks	Plantbased_buns_and_pastries_Alt	0	29.6	29.6	0	0	14.8	0
PB_Snacks	Plantbased_chocolate_and_confectionary_Alt	0	39.5	39.5	0	0	19.75	0
PB_Snacks	Plantbased_biscuits_Alt	0	12.3	12.3	0	0	6.15	0
Plant_Fats	Cooking_margarine	15.8	22.3	22.3	15.8	15.8	15.8	15.8
Plant_Fats	Low_fat_margarine	10.7	10.7	10.7	10.7	10.7	10.7	10.7
Plant_Fats	Cooking_oil	5	5	15	5	5	5	5
Potatoes	Potatoes	105.4	105.4	105.4	105.4	105.4	105.4	105.4
Seafood	Fish_crustaceans_and_molluscs	29.4	0	0	0	0	14.7	14.7
Vegetables	Carrots	21.3	21.3	42.6	21.3	21.3	21.3	31.95
Vegetables	Other_root_vegetables	3.7	3.7	7.4	3.7	3.7	3.7	5.55
Vegetables	Cucumbers	13.8	13.8	27.6	13.8	13.8	13.8	20.7
Vegetables	Onion	18	18	36	18	18	18	27
Vegetables	Leek	1.8	1.8	3.6	1.8	1.8	1.8	2.7
Vegetables	Cauliflower	3.3	3.3	6.6	3.3	3.3	3.3	4.95
Vegetables	Cabbages	10.5	10.5	21	10.5	10.5	10.5	15.75
Vegetables	Lettuce	12.9	12.9	25.8	12.9	12.9	12.9	19.35
Vegetables	Tomatoes	20.4	20.4	40.8	20.4	20.4	20.4	30.6
Vegetables	Other_vegetables	20.4	20.4	40.8	20.4	20.4	20.4	30.6
Vegetables	Canned_and_prepared_vegetables	38.4	38.4	76.8	38.4	38.4	38.4	57.6

## Sheet: Supplemental Fig 3
Column1	diet_type	nutrient	sign	RDA	daily_value	diff	percent_diff
1	BAU	Calcium_mg	>=	750	9.571435	-740.428565	-7735.81563266115
2	VGNPBA	Calcium_mg	>=	750	9.35551011356185	-740.644489886438	-7916.66601709715
3	VGNWhole	Calcium_mg	>=	750	4.74674423691366	-745.253255763086	-15700.3035884582
4	VGTPBA	Calcium_mg	>=	750	10.4912918614719	-739.508708138528	-7048.78596366473
5	VGTWhole	Calcium_mg	>=	750	11.5007542975207	-738.499245702479	-6421.31139052058
6	FLXPBA	Calcium_mg	>=	750	9.4639517453486	-740.536048254651	-7824.80794683484
7	FLXWhole	Calcium_mg	>=	750	7.97394741298031	-742.02605258702	-9305.63012466222
8	BAU	Energy_kcal	=	2350	2432.8775	82.8775000000001	3.40656280474459
9	VGNPBA	Energy_kcal	=	2350	2432.8785	82.8784999999998	3.40660250809894
10	VGNWhole	Energy_kcal	=	2350	2430.735	80.7350000000001	3.32142335548713
11	VGTPBA	Energy_kcal	=	2350	2432.8775	82.8775000000001	3.40656280474459
12	VGTWhole	Energy_kcal	=	2350	2433.103	83.1030000000001	3.41551508505805
13	FLXPBA	Energy_kcal	=	2350	2432.8775	82.8775000000001	3.40656280474459
14	FLXWhole	Energy_kcal	=	2350	2433.162	83.1619999999998	3.41785709295147
15	BAU	Fat_total_g	=	65.27777778	1.02530895	-64.25246883	-6266.6446859749
16	VGNPBA	Fat_total_g	=	65.27777778	1.01907210364134	-64.2587056763586	-6305.60933291665
17	VGNWhole	Fat_total_g	=	65.27777778	0.988171044822728	-64.2896067351773	-6505.91889653177
18	VGTPBA	Fat_total_g	=	65.27777778	0.995335197949899	-64.2824425820501	-6458.37128180066
19	VGTWhole	Fat_total_g	=	65.27777778	0.971969270661157	-64.3058085093388	-6616.03308359702
20	FLXPBA	Fat_total_g	=	65.27777778	1.02219024393524	-64.2555875360648	-6286.06934152421
21	FLXWhole	Fat_total_g	=	65.27777778	0.938429723491359	-64.3393480565086	-6856.06459875746
22	BAU	Fibre_g	>=	25	0.1939755	-24.8060245	-12788.2255748793
23	VGNPBA	Fibre_g	>=	25	0.320927270903613	-24.6790727290964	-7689.92696058805
24	VGNWhole	Fibre_g	>=	25	0.400364765930052	-24.59963523407	-6144.3057250367
25	VGTPBA	Fibre_g	>=	25	0.265068637244476	-24.7349313627555	-9331.51942073864
26	VGTWhole	Fibre_g	>=	25	0.301403082644628	-24.6985969173554	-8194.54024844081
27	FLXPBA	Fibre_g	>=	25	0.257451385451807	-24.7425486145482	-9610.57116516464
28	FLXWhole	Fibre_g	>=	25	0.304108532959465	-24.6958914670405	-8120.74926892377
29	BAU	Folate_ug	>=	250	2.627173	-247.372827	-9415.93214455234
30	VGNPBA	Folate_ug	>=	250	2.8812009507315	-247.118799049268	-8576.93730062555
31	VGNWhole	Folate_ug	>=	250	4.9486145506312	-245.051385449369	-4951.91902586376
32	VGTPBA	Folate_ug	>=	250	3.49635893722944	-246.503641062771	-7050.29562148169
33	VGTWhole	Folate_ug	>=	250	4.80635517355372	-245.193644826446	-5101.4466466313
34	FLXPBA	Folate_ug	>=	250	2.75418697536575	-247.245813024634	-8977.08889178813
35	FLXWhole	Folate_ug	>=	250	4.03075900855125	-245.969240991449	-6102.30580567148
36	BAU	Iron_mg	>=	7	0.099987	-6.900013	-6900.91011831538
37	VGNPBA	Iron_mg	>=	7	0.142058623876124	-6.85794137612388	-4827.54315718562
38	VGNWhole	Iron_mg	>=	7	0.192138725620286	-6.80786127437971	-3543.2010139558
39	VGTPBA	Iron_mg	>=	7	0.103746655844156	-6.89625334415584	-6647.20543331549
40	VGTWhole	Iron_mg	>=	7	0.12982705785124	-6.87017294214876	-5291.78821106833
41	FLXPBA	Iron_mg	>=	7	0.121075311938062	-6.87892468806194	-5681.52547199793
42	FLXWhole	Iron_mg	>=	7	0.134529551567066	-6.86547044843293	-5103.31772347456
43	BAU	Magnesium_mg	>=	300	3.342485	-296.657515	-8875.35815418767
44	VGNPBA	Magnesium_mg	>=	300	3.6634846303827	-296.336515369617	-8088.92476064957
45	VGNWhole	Magnesium_mg	>=	300	7.2789737130553	-292.721026286945	-4021.46013746321
46	VGTPBA	Magnesium_mg	>=	300	3.6703637012987	-296.329636298701	-8073.57690993537
47	VGTWhole	Magnesium_mg	>=	300	6.28362487603306	-293.716375123967	-4674.31428385003
48	FLXPBA	Magnesium_mg	>=	300	3.50329981519135	-296.496700184809	-8463.35500316333
49	FLXWhole	Magnesium_mg	>=	300	5.98877853148786	-294.011221468512	-4909.36874560742
50	BAU	Niacin_mg	>=	2.3	0.01733755	-2.28266245	-13166.0035587496
51	VGNPBA	Niacin_mg	>=	2.3	0.0206982983071806	-2.27930170169282	-11012.0246015688
52	VGNWhole	Niacin_mg	>=	2.3	0.0122817868514786	-2.28771821314852	-18626.9167574187
53	VGTPBA	Niacin_mg	>=	2.3	0.0148292568181818	-2.28517074318182	-15409.8804221936
54	VGTWhole	Niacin_mg	>=	2.3	0.0151117252066116	-2.28488827479339	-15119.9697159244
55	FLXPBA	Niacin_mg	>=	2.3	0.0190221241535903	-2.28097787584641	-11991.183831149
56	FLXWhole	Niacin_mg	>=	2.3	0.0133265412266489	-2.28667345877335	-17158.7917666192
57	BAU	Phosphorus_mg	>=	550	15.88841	-534.11159	-3361.64279496815
58	VGNPBA	Phosphorus_mg	>=	550	11.7653569438567	-538.234643056143	-4574.74129875153
59	VGNWhole	Phosphorus_mg	>=	550	12.7901129621544	-537.209887037846	-4200.19657861847
60	VGTPBA	Phosphorus_mg	>=	550	14.5678707683983	-535.432129231602	-3675.43162445607
61	VGTWhole	Phosphorus_mg	>=	550	16.6915929752066	-533.308407024793	-3195.07196117806
62	FLXPBA	Phosphorus_mg	>=	550	13.8275134719284	-536.172486528072	-3877.57703231728
63	FLXWhole	Phosphorus_mg	>=	550	15.3497727949501	-534.65022720505	-3483.11492519906
64	BAU	Potassium_mg	>=	3500	30.679055	-3469.320945	-11308.4348425986
65	VGNPBA	Potassium_mg	>=	3500	29.0968802878989	-3470.9031197121	-11928.780973662
66	VGNWhole	Potassium_mg	>=	3500	35.8119971412187	-3464.18800285878	-9673.26113983067
67	VGTPBA	Potassium_mg	>=	3500	29.5569693939394	-3470.44303060606	-11741.5388037641
68	VGTWhole	Potassium_mg	>=	3500	33.4613605785124	-3466.53863942149	-10359.8257198411
69	FLXPBA	Potassium_mg	>=	3500	29.8932310210848	-3470.10676897892	-11608.3362368267
70	FLXWhole	Potassium_mg	>=	3500	34.5357983069574	-3465.46420169304	-10034.4117454349
71	BAU	Protein_g	=	58.75	0.953826	-57.796174	-6059.40433580129
72	VGNPBA	Protein_g	=	58.75	0.661813242207781	-58.0881867577922	-8777.12669574463
73	VGNWhole	Protein_g	=	58.75	0.629121864349735	-58.1208781356503	-9238.4133232636
74	VGTPBA	Protein_g	=	58.75	0.824571482036781	-57.9254285179632	-7024.9129129328
75	VGTWhole	Protein_g	=	58.75	0.792994710743802	-57.9570052892562	-7308.62444654827
76	FLXPBA	Protein_g	=	58.75	0.80785112004307	-57.9421488799569	-7172.37959351567
77	FLXWhole	Protein_g	=	58.75	0.841180642367304	-57.9088193576327	-6884.2310962675
78	BAU	Riboflavin_mg	>=	1.3	0.01733755	-1.28266245	-7398.17592451067
79	VGNPBA	Riboflavin_mg	>=	1.3	0.0158968122931946	-1.28410318770681	-8077.74014074839
80	VGNWhole	Riboflavin_mg	>=	1.3	0.00748030083749262	-1.29251969916251	-17278.9801806388
81	VGTPBA	Riboflavin_mg	>=	1.3	0.0148292568181818	-1.28517074318182	-8666.45415167467
82	VGTWhole	Riboflavin_mg	>=	1.3	0.0151117252066116	-1.28488827479339	-8502.59157856598
83	FLXPBA	Riboflavin_mg	>=	1.3	0.0166213811465973	-1.2833786188534	-7721.25136614254
84	FLXWhole	Riboflavin_mg	>=	1.3	0.0133265412266489	-1.28667345877335	-9654.96925939347
85	BAU	Selenium_ug	>=	70	0.474652	-69.525348	-14647.6466969485
86	VGNPBA	Selenium_ug	>=	70	0.194215264775407	-69.8057847352246	-35942.4810485154
87	VGNWhole	Selenium_ug	>=	70	0.189916761610807	-69.8100832383892	-36758.2527451947
88	VGTPBA	Selenium_ug	>=	70	0.344604686147186	-69.6553953138528	-20213.1306142778
89	VGTWhole	Selenium_ug	>=	70	0.321705681818182	-69.6782943181818	-21659.0188660584
90	FLXPBA	Selenium_ug	>=	70	0.334433632387703	-69.6655663676123	-20830.9092211306
91	FLXWhole	Selenium_ug	>=	70	0.356263479805655	-69.6437365201943	-19548.3793506383
92	BAU	Sodium_mg	<=	2400	18.199195	-2381.800805	-13087.3964755035
93	VGNPBA	Sodium_mg	<=	2400	23.7435448728307	-2376.25645512717	-10008.0104628617
94	VGNWhole	Sodium_mg	<=	2400	11.4230155424009	-2388.5769844576	-20910.2139062272
95	VGTPBA	Sodium_mg	<=	2400	20.6986883658009	-2379.3013116342	-11494.9375998402
96	VGTWhole	Sodium_mg	<=	2400	13.9177191735537	-2386.08228082645	-17144.2048159763
97	FLXPBA	Sodium_mg	<=	2400	20.9718015455168	-2379.02819845448	-11343.9381604441
98	FLXWhole	Sodium_mg	<=	2400	14.8323108760791	-2385.16768912392	-16080.8906248764
99	BAU	Sum_of_monounsaturated_fatty_acids_g	<=	115	0.341204	-114.658796	-33604.1769733063
100	VGNPBA	Sum_of_monounsaturated_fatty_acids_g	<=	115	0.355087389052704	-114.644912610947	-32286.3937569833
101	VGNWhole	Sum_of_monounsaturated_fatty_acids_g	<=	115	0.330224036272837	-114.669775963727	-34724.8423397578
102	VGTPBA	Sum_of_monounsaturated_fatty_acids_g	<=	115	0.319506141774892	-114.680493858225	-35893.0483217513
103	VGTWhole	Sum_of_monounsaturated_fatty_acids_g	<=	115	0.30263541322314	-114.697364586777	-37899.518554429
104	FLXPBA	Sum_of_monounsaturated_fatty_acids_g	<=	115	0.348145588444315	-114.651854411556	-32932.1577572981
105	FLXWhole	Sum_of_monounsaturated_fatty_acids_g	<=	115	0.312947096086206	-114.687052903914	-36647.4251840706
106	BAU	Sum_of_polyunsaturated_fatty_acids_g	>=	13	0.137401	-12.862599	-9361.35763204052
107	VGNPBA	Sum_of_polyunsaturated_fatty_acids_g	>=	13	0.224177768192571	-12.7758222318074	-5698.96932011245
108	VGNWhole	Sum_of_polyunsaturated_fatty_acids_g	>=	13	0.279167321977078	-12.7208326780229	-4556.70548685043
109	VGTPBA	Sum_of_polyunsaturated_fatty_acids_g	>=	13	0.17295559592558	-12.8270444040744	-7416.3801034768
110	VGTWhole	Sum_of_polyunsaturated_fatty_acids_g	>=	13	0.189884648760331	-12.8101153512397	-6746.26170934355
111	FLXPBA	Sum_of_polyunsaturated_fatty_acids_g	>=	13	0.180789337066583	-12.8192106629334	-7090.68956772171
112	FLXWhole	Sum_of_polyunsaturated_fatty_acids_g	>=	13	0.199229195795699	-12.8007708042043	-6425.14805778312
113	BAU	Sum_of_polyunsaturated_fatty_acids_g	<=	26.11111111	0.137401	-25.97371011	-18903.5815678197
114	VGNPBA	Sum_of_polyunsaturated_fatty_acids_g	<=	26.11111111	0.224177768192571	-25.8869333418074	-11547.5024800721
115	VGNWhole	Sum_of_polyunsaturated_fatty_acids_g	<=	26.11111111	0.279167321977078	-25.8319437880229	-9253.21187489986
116	VGTPBA	Sum_of_polyunsaturated_fatty_acids_g	<=	26.11111111	0.17295559592558	-25.9381555140744	-14997.0027712981
117	VGTWhole	Sum_of_polyunsaturated_fatty_acids_g	<=	26.11111111	0.189884648760331	-25.9212264612397	-13651.0384754468
118	FLXPBA	Sum_of_polyunsaturated_fatty_acids_g	<=	26.11111111	0.180789337066583	-25.9303217729334	-14342.838020023
119	FLXWhole	Sum_of_polyunsaturated_fatty_acids_g	<=	26.11111111	0.199229195795699	-25.9118819142043	-13006.0666112289
120	BAU	Sum_of_saturated_fatty_acids_g	<=	26	0.4223765	-25.5776235	-6055.64549637586
121	VGNPBA	Sum_of_saturated_fatty_acids_g	<=	26	0.273622676845018	-25.726377323155	-9402.13640908376
122	VGNWhole	Sum_of_saturated_fatty_acids_g	<=	26	0.249187230039999	-25.75081276996	-10333.9215118795
123	VGTPBA	Sum_of_saturated_fatty_acids_g	<=	26	0.362354032139903	-25.6376459678601	-7075.3030720965
124	VGTWhole	Sum_of_saturated_fatty_acids_g	<=	26	0.365747491735537	-25.6342525082645	-7008.72954360544
125	FLXPBA	Sum_of_saturated_fatty_acids_g	<=	26	0.347999491887855	-25.6520005081121	-7371.27527656812
126	FLXWhole	Sum_of_saturated_fatty_acids_g	<=	26	0.316730266875215	-25.6832697331248	-8108.87762211984
127	BAU	Thiamin_mg	>=	0.072	0.01372655	-0.05827345	-424.530927290543
128	VGNPBA	Thiamin_mg	>=	0.072	0.0101859668183429	-0.061814033181657	-606.854845338216
129	VGNWhole	Thiamin_mg	>=	0.072	0.014365911324636	-0.057634088675364	-401.186443191582
130	VGTPBA	Thiamin_mg	>=	0.072	0.0109164927489177	-0.0610835072510822	-559.552492325322
131	VGTWhole	Thiamin_mg	>=	0.072	0.013168629338843	-0.058831370661157	-446.753941867166
132	FLXPBA	Thiamin_mg	>=	0.072	0.0119562584091715	-0.0600437415908285	-502.195080902315
133	FLXWhole	Thiamin_mg	>=	0.072	0.0147699304759393	-0.0572300695240607	-387.476905306294
134	BAU	Vitamin_B_12_ug	>=	4	0.05724955	-3.94275045	-6886.95448261165
135	VGNPBA	Vitamin_B_12_ug	>=	4	0.0175967406504065	-3.98240325934959	-22631.4823777186
136	VGNWhole	Vitamin_B_12_ug	>=	4	0.0001599	-3.9998401	-2501463.47717323
137	VGTPBA	Vitamin_B_12_ug	>=	4	0.02853225	-3.97146775	-13919.223860719
138	VGTWhole	Vitamin_B_12_ug	>=	4	0.02853225	-3.97146775	-13919.223860719
139	FLXPBA	Vitamin_B_12_ug	>=	4	0.0374231453252032	-3.9625768546748	-10588.5724469187
140	FLXWhole	Vitamin_B_12_ug	>=	4	0.029556125	-3.970443875	-13433.5738362184
141	BAU	Vitamin_B_6_mg	>=	1.5	0.01960185	-1.48039815	-7552.33893739622
142	VGNPBA	Vitamin_B_6_mg	>=	1.5	0.0109719286014792	-1.48902807139852	-13571.25192373
143	VGNWhole	Vitamin_B_6_mg	>=	1.5	0.0180795153548015	-1.4819204846452	-8196.68257452283
144	VGTPBA	Vitamin_B_6_mg	>=	1.5	0.0130341558441558	-1.48696584415584	-11408.2251427319
145	VGTWhole	Vitamin_B_6_mg	>=	1.5	0.0161444888429752	-1.48385551115702	-9191.0962656627
146	FLXPBA	Vitamin_B_6_mg	>=	1.5	0.0152889893007396	-1.48471101069926	-9710.98207667292
147	FLXWhole	Vitamin_B_6_mg	>=	1.5	0.0195695167954064	-1.48043048320459	-7564.98230734087
148	BAU	Vitamin_C_mg	>=	90	0.546458499999999	-89.4535415	-16369.68617013
149	VGNPBA	Vitamin_C_mg	>=	90	0.599702940871797	-89.4002970591282	-14907.4301568649
150	VGNWhole	Vitamin_C_mg	>=	90	1.14122398158914	-88.8587760184109	-7786.26960631127
151	VGTPBA	Vitamin_C_mg	>=	90	0.543244232009925	-89.4567557679901	-16467.1340249694
152	VGTWhole	Vitamin_C_mg	>=	90	0.560776681818181	-89.4392233181818	-15949.1694676385
153	FLXPBA	Vitamin_C_mg	>=	90	0.573317473645774	-89.4266825263542	-15598.1086635442
154	FLXWhole	Vitamin_C_mg	>=	90	0.812078477272726	-89.1879215227273	-10982.6727365383
155	BAU	Vitamin_D_ug	>=	5	0.1132055	-4.8867945	-4316.74653616653
156	VGNPBA	Vitamin_D_ug	>=	5	0.174804751817848	-4.82519524818215	-2760.33414309592
157	VGNWhole	Vitamin_D_ug	>=	5	0.124732413105125	-4.87526758689487	-3908.58115026283
158	VGTPBA	Vitamin_D_ug	>=	5	0.162071442640693	-4.83792855735931	-2985.05922976501
159	VGTWhole	Vitamin_D_ug	>=	5	0.108295719008264	-4.89170428099174	-4516.98767577177
160	FLXPBA	Vitamin_D_ug	>=	5	0.144005087012177	-4.85599491298782	-3372.0995651891
161	FLXWhole	Vitamin_D_ug	>=	5	0.109163641182489	-4.89083635881751	-4480.27961126863
162	BAU	Vitamin_E_mg	>=	11	0.1132055	-10.8867945	-9616.84237956636
163	VGNPBA	Vitamin_E_mg	>=	11	0.174804751817848	-10.8251952481822	-6192.73511481102
164	VGNWhole	Vitamin_E_mg	>=	11	0.124732413105125	-10.8752675868949	-8718.87853057822
165	VGTPBA	Vitamin_E_mg	>=	11	0.162071442640693	-10.8379285573593	-6687.13030548303
166	VGTWhole	Vitamin_E_mg	>=	11	0.108295719008264	-10.8917042809917	-10057.3728866979
167	FLXPBA	Vitamin_E_mg	>=	11	0.144005087012177	-10.8559949129878	-7538.61904341602
168	FLXWhole	Vitamin_E_mg	>=	11	0.109163641182489	-10.8908363588175	-9976.61514479099
169	BAU	Vitamin_K_ug	>=	70	1.1333545	-68.8666455	-6076.35523571839
170	VGNPBA	Vitamin_K_ug	>=	70	0.884624852025942	-69.1153751479741	-7812.95879147958
171	VGNWhole	Vitamin_K_ug	>=	70	3.95826562979568	-66.0417343702043	-1668.4513003139
172	VGTPBA	Vitamin_K_ug	>=	70	0.921307176406926	-69.0786928235931	-7497.90022183461
173	VGTWhole	Vitamin_K_ug	>=	70	3.64127276859504	-66.358727231405	-1822.40473176661
174	FLXPBA	Vitamin_K_ug	>=	70	1.00898945200307	-68.9910105479969	-6837.63446793565
175	FLXWhole	Vitamin_K_ug	>=	70	2.80999168927997	-67.19000831072	-2391.11057043506
176	BAU	Zinc_mg	>=	9.3	0.474652	-8.825348	-1859.33020402316
177	VGNPBA	Zinc_mg	>=	9.3	0.186678702104382	-9.11332129789562	-4881.8216514061
178	VGNWhole	Zinc_mg	>=	9.3	0.182380198939782	-9.11761980106022	-4999.23777584575
179	VGTPBA	Zinc_mg	>=	9.3	0.344604686147186	-8.95539531385282	-2598.74449589691
180	VGTWhole	Zinc_mg	>=	9.3	0.321705681818182	-8.97829431818182	-2790.84107791919
181	FLXPBA	Zinc_mg	>=	9.3	0.330665351052191	-8.96933464894781	-2712.5111900618
182	FLXWhole	Zinc_mg	>=	9.3	0.356263479805655	-8.94373652019435	-2510.42754229909

## Sheet: Supplemental Fig 5
Column1	Food_Cat	diet_type	GHGs	Land_Use	Water_Use
1	Dairy_Eggs	BAU	1.3051591061	2.074831583	7.5598554448
2	Fruits	BAU	0.1286535964	0.151885594	27.8597395017
3	Grains	BAU	0.2332871217	0.335805844	9.57656973960002
4	Legumes_Nuts	BAU	0.0239504537	0.0940592802000002	0.114650409
5	Meats	BAU	1.9942954592	2.6326636548	32.8469583129
6	Other	BAU	0.270461285519167	0.712325596894144	5.90169604405158
7	PB_Dairy	BAU	0	0	0
8	PB_Meat	BAU	0	0	0
9	PB_Seafood	BAU	0	0	0
10	PB_Snacks	BAU	0	0	0
11	Plant_Fats	BAU	0.0636235695	0.1511058386	7.47431741630002
12	Potatoes	BAU	0.0376949398	0.0482238728	3.5494986732
13	Seafood	BAU	0.1793003688	0.041992314	0.1660589616
14	Snacks	BAU	0.362940666299999	0.952890577299999	2.0823076537
15	Vegetables	BAU	0.1088591894	0.05204866358	8.4651786148
16	Dairy_Eggs	VGNPBA	0	0	0
17	Fruits	VGNPBA	0.1286535964	0.151885594	27.8597395017
18	Grains	VGNPBA	0.2332871217	0.335805844	9.57656973960002
19	Legumes_Nuts	VGNPBA	0.0239504537	0.0940592802000002	0.114650409
20	Meats	VGNPBA	0	0	0
21	Other	VGNPBA	0.269251989156667	0.715271934037486	6.53048398581474
22	PB_Dairy	VGNPBA	0.342354506275219	0.532244420180425	2.21066101895734
23	PB_Meat	VGNPBA	0.398435227272727	0.300859253246753	8.13133116883115
24	PB_Seafood	VGNPBA	0.035070861191067	0.113484982431762	1.14292803970223
25	PB_Snacks	VGNPBA	0.932432522737212	1.34418858650137	0.197118382753185
26	Plant_Fats	VGNPBA	0.0797250059090524	0.176568617381329	7.47835445206833
27	Potatoes	VGNPBA	0.0376949398	0.0482238728	3.5494986732
28	Seafood	VGNPBA	0	0	0
29	Snacks	VGNPBA	0.0018239487	0.0023334132	0.0025164012
30	Vegetables	VGNPBA	0.1088591894	0.05204866358	8.4651786148
31	Dairy_Eggs	VGNWhole	0	0	0
32	Fruits	VGNWhole	0.2399230132	0.2686990908	54.079375709
33	Grains	VGNWhole	0.258332781274468	0.373633276624114	9.57656973960002
34	Legumes_Nuts	VGNWhole	0.541731992076447	1.13345442221075	9.24565056198347
35	Meats	VGNWhole	0	0	0
36	Other	VGNWhole	0.269251989156667	0.715271934037486	6.53048398581474
37	PB_Dairy	VGNWhole	0	0	0
38	PB_Meat	VGNWhole	0	0	0
39	PB_Seafood	VGNWhole	0	0	0
40	PB_Snacks	VGNWhole	0.932432522737212	1.34418858650137	0.197118382753185
41	Plant_Fats	VGNWhole	0.106460277402265	0.336647350413003	7.47861915795069
42	Potatoes	VGNWhole	0.0376949398	0.0482238728	3.5494986732
43	Seafood	VGNWhole	0	0	0
44	Snacks	VGNWhole	0.0018239487	0.0023334132	0.0025164012
45	Vegetables	VGNWhole	0.2177183788	0.10409732716	16.9303572296
46	Dairy_Eggs	VGTPBA	1.3051591061	2.074831583	7.5598554448
47	Fruits	VGTPBA	0.1286535964	0.151885594	27.8597395017
48	Grains	VGTPBA	0.2332871217	0.335805844	9.57656973960002
49	Legumes_Nuts	VGTPBA	0.0239504537	0.0940592802000002	0.114650409
50	Meats	VGTPBA	0	0	0
51	Other	VGTPBA	0.270461285519167	0.712325596894144	5.90169604405158
52	PB_Dairy	VGTPBA	0	0	0
53	PB_Meat	VGTPBA	0.353618257575757	0.267017867965368	7.21669913419912
54	PB_Seafood	VGTPBA	0.035070861191067	0.113484982431762	1.14292803970223
55	PB_Snacks	VGTPBA	0	0	0
56	Plant_Fats	VGTPBA	0.0636235695	0.1511058386	7.47431741630002
57	Potatoes	VGTPBA	0.0376949398	0.0482238728	3.5494986732
58	Seafood	VGTPBA	0	0	0
59	Snacks	VGTPBA	0.362940666299999	0.952890577299999	2.0823076537
60	Vegetables	VGTPBA	0.1088591894	0.05204866358	8.4651786148
61	Dairy_Eggs	VGTWhole	1.3051591061	2.074831583	7.5598554448
62	Fruits	VGTWhole	0.1286535964	0.151885594	27.8597395017
63	Grains	VGTWhole	0.2332871217	0.335805844	9.57656973960002
64	Legumes_Nuts	VGTWhole	0.469469722470662	0.84966284356777	8.89973232304958
65	Meats	VGTWhole	0	0	0
66	Other	VGTWhole	0.270461285519167	0.712325596894144	5.90169604405158
67	PB_Dairy	VGTWhole	0	0	0
68	PB_Meat	VGTWhole	0	0	0
69	PB_Seafood	VGTWhole	0	0	0
70	PB_Snacks	VGTWhole	0	0	0
71	Plant_Fats	VGTWhole	0.0636235695	0.1511058386	7.47431741630002
72	Potatoes	VGTWhole	0.0376949398	0.0482238728	3.5494986732
73	Seafood	VGTWhole	0	0	0
74	Snacks	VGTWhole	0.362940666299999	0.952890577299999	2.0823076537
75	Vegetables	VGTWhole	0.1088591894	0.05204866358	8.4651786148
76	Dairy_Eggs	FLXPBA	0.65257955305	1.0374157915	3.7799277224
77	Fruits	FLXPBA	0.1286535964	0.151885594	27.8597395017
78	Grains	FLXPBA	0.2332871217	0.335805844	9.57656973960002
79	Legumes_Nuts	FLXPBA	0.0239504537	0.0940592802000002	0.114650409
80	Meats	FLXPBA	0.997147729599999	1.3163318274	16.42347915645
81	Other	FLXPBA	0.270461285519167	0.712325596894144	5.90169604405158
82	PB_Dairy	FLXPBA	0.17117725313761	0.266122210090212	1.10533050947867
83	PB_Meat	FLXPBA	0.199217613636364	0.150429626623377	4.06566558441558
84	PB_Seafood	FLXPBA	0.0175354305955335	0.056742491215881	0.571464019851116
85	PB_Snacks	FLXPBA	0.466216261368606	0.672094293250686	0.0985591913765924
86	Plant_Fats	FLXPBA	0.0716742022277228	0.163837092817822	7.47633591275299
87	Potatoes	FLXPBA	0.0376949398	0.0482238728	3.5494986732
88	Seafood	FLXPBA	0.0896501843999999	0.020996157	0.0830294808000001
89	Snacks	FLXPBA	0.1823823075	0.47761199525	1.04241202745
90	Vegetables	FLXPBA	0.1088591894	0.05204866358	8.4651786148
91	Dairy_Eggs	FLXWhole	0.65257955305	1.0374157915	3.7799277224
92	Fruits	FLXWhole	0.1842883048	0.2102923424	40.96955760535
93	Grains	FLXWhole	0.258332781274468	0.373633276624114	9.57656973960002
94	Legumes_Nuts	FLXWhole	0.420255462404074	0.754431474542504	7.32410497048406
95	Meats	FLXWhole	0.997147729599999	1.3163318274	16.42347915645
96	Other	FLXWhole	0.270461285519167	0.712325596894144	5.90169604405158
97	PB_Dairy	FLXWhole	0	0	0
98	PB_Meat	FLXWhole	0	0	0
99	PB_Seafood	FLXWhole	0	0	0
100	PB_Snacks	FLXWhole	0	0	0
101	Plant_Fats	FLXWhole	0.066510978821267	0.168394341767421	7.47434600453531
102	Potatoes	FLXWhole	0.0376949398	0.0482238728	3.5494986732
103	Seafood	FLXWhole	0.0896501843999999	0.020996157	0.0830294808000001
104	Snacks	FLXWhole	0.362940666299999	0.952890577299999	2.0823076537
105	Vegetables	FLXWhole	0.1632887841	0.07807299537	12.6977679222

## Sheet: Supplemental Fig 7
Column1	Food_Cat	Scenario	Median	Q25	Q75	Max	Min
1	Dairy_Eggs	BAU	13.860673599456	12.5470555107568	15.9669299307035	29.425691960296	10.7403600724485
2	Dairy_Eggs	VGNPBA	0	0	0	0	0
3	Dairy_Eggs	VGNWhole	0	0	0	0	0
4	Dairy_Eggs	VGTPBA	13.860673599456	12.5470555107568	15.9669299307035	29.425691960296	10.7403600724485
5	Dairy_Eggs	VGTWhole	13.860673599456	12.5470555107568	15.9669299307035	29.425691960296	10.7403600724485
6	Dairy_Eggs	FLXPBA	6.930336799728	6.27352775537838	7.98346496535175	14.712845980148	5.37018003622425
7	Dairy_Eggs	FLXWhole	6.930336799728	6.27352775537838	7.98346496535175	14.712845980148	5.37018003622425
8	Fruits	BAU	7.32182299675125	6.0478672365905	9.73203875873662	12.386770008766	3.847512999769
9	Fruits	VGNPBA	7.32182299675125	6.0478672365905	9.73203875873662	12.386770008766	3.847512999769
10	Fruits	VGNWhole	13.7443600006025	11.4633374764115	18.3540990261707	23.07309001739	7.271866009762
11	Fruits	VGTPBA	7.32182299675125	6.0478672365905	9.73203875873662	12.386770008766	3.847512999769
12	Fruits	VGTWhole	7.32182299675125	6.0478672365905	9.73203875873662	12.386770008766	3.847512999769
13	Fruits	FLXPBA	7.32182299675125	6.0478672365905	9.73203875873662	12.386770008766	3.847512999769
14	Fruits	FLXWhole	10.5330914986769	8.755602356501	14.0430688924537	17.729930013078	5.5596895047655
15	Grains	BAU	6.93831588563	5.91565043564725	8.994362506456	21.819304990948	3.436817035093
16	Grains	VGNPBA	6.93831588563	5.91565043564725	8.994362506456	21.819304990948	3.436817035093
17	Grains	VGNWhole	7.38547901063	6.28302633564725	10.028085893956	22.990510640948	3.763058185093
18	Grains	VGTPBA	6.93831588563	5.91565043564725	8.994362506456	21.819304990948	3.436817035093
19	Grains	VGTWhole	6.93831588563	5.91565043564725	8.994362506456	21.819304990948	3.436817035093
20	Grains	FLXPBA	6.93831588563	5.91565043564725	8.994362506456	21.819304990948	3.436817035093
21	Grains	FLXWhole	7.38547901063	6.28302633564725	10.028085893956	22.990510640948	3.763058185093
22	Legumes_Nuts	BAU	1.177099991705	0.62963001343	1.31400700079	2.048707009085	0.21527498894
23	Legumes_Nuts	VGNPBA	1.177099991705	0.62963001343	1.31400700079	2.048707009085	0.21527498894
24	Legumes_Nuts	VGNWhole	25.32419871	19.745480644	28.325792996	35.148044302	14.043498248
25	Legumes_Nuts	VGTPBA	1.177099991705	0.62963001343	1.31400700079	2.048707009085	0.21527498894
26	Legumes_Nuts	VGTWhole	21.772703693705	17.84578828943	24.36122809279	28.966774415085	13.39397989294
27	Legumes_Nuts	FLXPBA	1.177099991705	0.62963001343	1.31400700079	2.048707009085	0.21527498894
28	Legumes_Nuts	FLXWhole	19.12796485	15.4415688	21.4758486	25.81234805	11.6316912
29	Meats	BAU	24.202995896536	17.5310282127635	31.0770322441332	56.3493613972115	12.442822934608
30	Meats	VGNPBA	0	0	0	0	0
31	Meats	VGNWhole	0	0	0	0	0
32	Meats	VGTPBA	0	0	0	0	0
33	Meats	VGTWhole	0	0	0	0	0
34	Meats	FLXPBA	12.101497948268	8.76551410638175	15.5385161220666	28.1746806986058	6.221411467304
35	Meats	FLXWhole	12.101497948268	8.76551410638175	15.5385161220666	28.1746806986058	6.221411467304
36	Other	BAU	5.483294891714	5.078989609672	5.846454999832	6.694018443505	3.8269999979
37	Other	VGNPBA	5.19588888869	4.85600111131	5.51266	6.344494444345	3.66782
38	Other	VGNWhole	5.19588888869	4.85600111131	5.51266	6.344494444345	3.66782
39	Other	VGTPBA	5.483294891714	5.078989609672	5.846454999832	6.694018443505	3.8269999979
40	Other	VGTWhole	5.483294891714	5.078989609672	5.846454999832	6.694018443505	3.8269999979
41	Other	FLXPBA	5.483294891714	5.078989609672	5.846454999832	6.694018443505	3.8269999979
42	Other	FLXWhole	5.483294891714	5.078989609672	5.846454999832	6.694018443505	3.8269999979
43	PB_Dairy	BAU	0	0	0	0	0
44	PB_Dairy	VGNPBA	18.990347089373	18.438121944318	19.680899161717	23.271806913221	13.907917303748
45	PB_Dairy	VGNWhole	0	0	0	0	0
46	PB_Dairy	VGTPBA	0	0	0	0	0
47	PB_Dairy	VGTWhole	0	0	0	0	0
48	PB_Dairy	FLXPBA	9.4951735446865	9.219060972159	9.8404495808585	11.6359034566105	6.953958651874
49	PB_Dairy	FLXWhole	0	0	0	0	0
50	PB_Meat	BAU	0	0	0	0	0
51	PB_Meat	VGNPBA	17.5100084974913	13.809033154215	27.1960503610331	38.8677628130025	10.1446487646075
52	PB_Meat	VGNWhole	0	0	0	0	0
53	PB_Meat	VGTPBA	15.5404398787792	12.255759301767	24.1369720429571	34.4958217070345	9.0035538383835
54	PB_Meat	VGTWhole	0	0	0	0	0
55	PB_Meat	FLXPBA	8.75500424874563	6.9045165771075	13.5980251805166	19.4338814065012	5.07232438230375
56	PB_Meat	FLXWhole	0	0	0	0	0
57	PB_Seafood	BAU	0	0	0	0	0
58	PB_Seafood	VGNPBA	5.700538201386	5.700538201386	5.700538201386	5.700538201386	5.700538201386
59	PB_Seafood	VGNWhole	0	0	0	0	0
60	PB_Seafood	VGTPBA	5.700538201386	5.700538201386	5.700538201386	5.700538201386	5.700538201386
61	PB_Seafood	VGTWhole	0	0	0	0	0
62	PB_Seafood	FLXPBA	2.850269100693	2.850269100693	2.850269100693	2.850269100693	2.850269100693
63	PB_Seafood	FLXWhole	0	0	0	0	0
64	PB_Snacks	BAU	0	0	0	0	0
65	PB_Snacks	VGNPBA	10.1914564364265	8.54731497895525	11.2401762311592	12.288896025892	6.903173521484
66	PB_Snacks	VGNWhole	10.1914564364265	8.54731497895525	11.2401762311592	12.288896025892	6.903173521484
67	PB_Snacks	VGTPBA	0	0	0	0	0
68	PB_Snacks	VGTWhole	0	0	0	0	0
69	PB_Snacks	FLXPBA	5.09572821821325	4.27365748947762	5.62008811557962	6.144448012946	3.451586760742
70	PB_Snacks	FLXWhole	0	0	0	0	0
71	Plant_Fats	BAU	1.741326979756	1.36517501743	2.136393568694	3.376241058424	1.160600035302
72	Plant_Fats	VGNPBA	2.134923209806	1.671579264375	2.566549554527	4.057923912488	1.412384408057
73	Plant_Fats	VGNWhole	2.917728609806	2.105176564375	3.921753154527	6.508942012488	1.723470408057
74	Plant_Fats	VGTPBA	1.741326979756	1.36517501743	2.136393568694	3.376241058424	1.160600035302
75	Plant_Fats	VGTWhole	1.741326979756	1.36517501743	2.136393568694	3.376241058424	1.160600035302
76	Plant_Fats	FLXPBA	1.9381230053185	1.51837551431125	2.35146927806525	3.717078866644	1.28649088504575
77	Plant_Fats	FLXWhole	1.825869962956	1.41200352583	2.282755557494	3.640951013224	1.194197323302
78	Potatoes	BAU	2.050030027404	1.651617998946	2.372026989987	8.410920041106	1.368091969434
79	Potatoes	VGNPBA	2.050030027404	1.651617998946	2.372026989987	8.410920041106	1.368091969434
80	Potatoes	VGNWhole	2.050030027404	1.651617998946	2.372026989987	8.410920041106	1.368091969434
81	Potatoes	VGTPBA	2.050030027404	1.651617998946	2.372026989987	8.410920041106	1.368091969434
82	Potatoes	VGTWhole	2.050030027404	1.651617998946	2.372026989987	8.410920041106	1.368091969434
83	Potatoes	FLXPBA	2.050030027404	1.651617998946	2.372026989987	8.410920041106	1.368091969434
84	Potatoes	FLXWhole	2.050030027404	1.651617998946	2.372026989987	8.410920041106	1.368091969434
85	Seafood	BAU	4.692680993385	3.97488000735	8.02936049503875	11.740595979714	1.756649978244
86	Seafood	VGNPBA	0	0	0	0	0
87	Seafood	VGNWhole	0	0	0	0	0
88	Seafood	VGTPBA	0	0	0	0	0
89	Seafood	VGTWhole	0	0	0	0	0
90	Seafood	FLXPBA	2.3463404966925	1.987440003675	4.01468024751938	5.870297989857	0.878324989122
91	Seafood	FLXWhole	2.3463404966925	1.987440003675	4.01468024751938	5.870297989857	0.878324989122
92	Snacks	BAU	8.5617737161075	6.720542833507	11.321372179033	26.416885387616	4.9503301572575
93	Snacks	VGNPBA	0	0	0	0	0
94	Snacks	VGNWhole	0	0	0	0	0
95	Snacks	VGTPBA	8.5617737161075	6.720542833507	11.321372179033	26.416885387616	4.9503301572575
96	Snacks	VGTWhole	8.5617737161075	6.720542833507	11.321372179033	26.416885387616	4.9503301572575
97	Snacks	FLXPBA	4.28088685805375	3.3602714167535	5.6606860895165	13.208442693808	2.47516507862875
98	Snacks	FLXWhole	8.5617737161075	6.720542833507	11.321372179033	26.416885387616	4.9503301572575
99	Vegetables	BAU	8.37145499955	6.7611840011895	10.8799894962675	22.468499994417	3.5055369970155
100	Vegetables	VGNPBA	8.37145499955	6.7611840011895	10.8799894962675	22.468499994417	3.5055369970155
101	Vegetables	VGNWhole	16.7429099991	13.522368002379	21.759978992535	44.936999988834	7.011073994031
102	Vegetables	VGTPBA	8.37145499955	6.7611840011895	10.8799894962675	22.468499994417	3.5055369970155
103	Vegetables	VGTWhole	8.37145499955	6.7611840011895	10.8799894962675	22.468499994417	3.5055369970155
104	Vegetables	FLXPBA	8.37145499955	6.7611840011895	10.8799894962675	22.468499994417	3.5055369970155
105	Vegetables	FLXWhole	12.557182499325	10.1417760017842	16.3199842444012	33.7027499916255	5.25830549552325
106	NA	BAU	0	68.2236208772825	107.669968169672	201.136996271088	47.2509971660115
107	NA	VGNPBA	0	74.0285383403625	105.189298262059	157.665624354657	54.109716189534
108	NA	VGNWhole	0	68.174323112024	101.514573284335	159.701897473003	45.752052335861
109	NA	VGTPBA	0	64.674010160322	98.4010856748427	173.243398802583	47.755616292929
110	NA	VGTWhole	0	63.933870933169	91.6107965224996	159.965106300163	46.2302291571595
111	NA	FLXPBA	0	71.2375722314122	106.596528432236	179.576068693641	50.759945340089
112	NA	FLXWhole	0	72.5116093273226	111.226258692095	194.156138249713	50.0222803259255
